# Supplementary material for: ProteoSeeker: A Feature‐Rich Metagenomic Analysis Tool for Accessible and Comprehensive Metagenomic Exploration
Source: Adv Sci (Weinh). 2025 Mar 25;12(19):2414877. doi: 10.1002/advs.202414877 (PMC12097006; doi:10.1002/advs.202414877)
Supplement: Supplementary file 2 — Supplemental Table [file ADVS-12-2414877-s002.tsv]

Index	Putative Protein ID	Sample Information	Sample Information	Sample Information	Protein Sequence	Sequence Length	Domains	Domains	Domains	Domains	Domains	Domains	Domains	Domains	Domains	Domains	Domains	Input motifs	Input motifs	Input motifs	Signal Peptide or Transmembrane Region	Signal Peptide or Transmembrane Region	Signal Peptide or Transmembrane Region	Swiss-Prot	Swiss-Prot	Swiss-Prot	Swiss-Prot	FPD	FPD	FPD	FPD	Gene Information	Gene Information	Gene Information
Index	Putative Protein ID	Sample Name	Temperature	pH	Protein Sequence	Sequence Length	Description	Name	Pfam ID	Sequence E-value	Bitscore	Domain c-E-value	Domain i-E-value	Domain from	Domain to	Sequence from	Sequence to	Input motif	Region(s) from	Region(s) to	Region	Region from	Region to	Swiss-Prot Accession Number	E-value	Percentage Identity	Bitscore	Protein ID	E-value	Percentage Identity	Bitscore	Start codon	Stop codon	Gene Sequence
1	contig13149_7263_Ch2-EY65S_meta_2422_4431_+	HotZyme_Ch2_EY65S	65	7	MIFEMLSSVKTKGRMDYCLPRVWLEGWYDGPSRTEGEKVFVDPGVFYTHLRTWLEKNKLFNAEIGKSLSLQKNEPGRGWIKRAVLYSSLVRTNSAYNHKGFGRFEQDDVLGYRESGTFLKMVALLPHLKRLGVNVLYLLPITESSEMFKKGEIGSPYXVKDFLKIDQRYHDPLLEGWCVEDELKALVQACHMVGIRVVLDFIPRTAARDCNLILNHPEWFYWVRVEELASYAPPKVEHLGFCQPTFEQMRDLYDLPNVKMHLSKFTYDPSKLNPEKWENFVKDCREENFIFEIAKHFGVITAPGFSDWVNDPQPTWDDVTFLRLHLDHPITAKGKVKEEQPPYVLFDVIKASRFPGEKNNSQLWEYIASVLPHFQQKYGIDGVRLDMGHALPAELQRMI…	669	Alpha amylase, catalytic domain	Alpha-amylase	PF00128.26	1.4E-09	38	3.2E-11	3.1E-07	10	75	121	237	DX{23,25}GX{66,68}D	107	200	No SP or TM regions found	No SP or TM regions found	No SP or TM regions found	Q9RP48.1	1.24E-07	32.143	58.5	wp_011994304.1	0	51.196	664	YES	YES	GTGATCTTTGAGATGTTGAGTAGCGTGAAAACTAAAGGCAGAATGGATTACTGTTTACCGAGAGTTTGGCTCGAAGGTTGGTACGATGGCCCTTCGAGAACAGAGGGTGAGAAAGTTTTTGTTGATCCCGGTGTTTTCTACACACACCTTCGAACGTGGTTGGAAAAGAACAAGTTGTTCAATGCTGAGATCGGCAAATCTTTGAGTTTGCAGAAAAATGAACCGGGCAGAGGGTGGATAAAACGAGCCGTTCTGTACAGCAGTTTGGTTCGCACCAACAGCGCATACAACCACAAAGGTTTTGGAAGATTCGAGCAAGACGATGTCTTGGGTTATCGGGAAAGCGGGACTTTCCTTAAAATGGTCGCGTTGTTACCTCATCTGAAAAGGCTCGGAGTG…
2	contig549_1534_Ch2-EY65S_meta_3_1532_+	HotZyme_Ch2_EY65S	65	7	IAVPYSLSGQLEYIRTRWGTLLGKFLYRILGGLDFLKEEEIPSWVGMGPGESQVPEYAHLATEMERYTPDREWMPRVVLLAKNVYVWLDQLSKKYHRPIQRLDQIPDEELDTLQRWGFTGLWLIGIWQRSKASQRIKQYCGNPEALGSAYALYDYVIAEELGGDPAFENFRTRAWQRGIRIGTDMVPNHMGIDSRWVIEHPDWFIGLNYSPFPSYTFHGPNLSDDPRVALFIEDHYYDRSDAAVVFKRLDQHTGEVRYIYHGNDGTHMPWNDTAQLNYLRADVREAMIQTILALARRFPIIRFDAAMTLTKFHYQRLWFPEPGKGGAIPSRAEHGLSKKEFDRLMPQEFWREVVDRINREVPDTLLLAEAFWLLEGYFVRTLGMHRVYNSAFMHMLRDE…	510	Alpha amylase, catalytic domain	Alpha-amylase	PF00128.26	1.6E-12	47.7	1.5E-16	2.9E-12	8	326	107	472	-	-	-	No SP or TM regions found	No SP or TM regions found	No SP or TM regions found	P07190.2	1.75E-05	25.521	50.8	hgi20996.1	0	92.549	999	NO	NO	ATTGCAGTGCCGTATTCTCTTTCGGGCCAATTGGAATATATTCGCACTCGGTGGGGCACTCTTCTTGGAAAATTTCTCTATCGCATCTTGGGAGGGCTCGATTTTCTCAAAGAAGAAGAAATCCCTTCTTGGGTTGGCATGGGGCCAGGAGAAAGTCAAGTTCCTGAATATGCGCACCTCGCCACGGAAATGGAGCGCTACACCCCGGATCGGGAATGGATGCCCCGGGTGGTTCTTTTGGCAAAAAATGTGTACGTGTGGCTGGATCAATTGTCTAAAAAGTATCATCGCCCAATCCAACGATTGGACCAAATCCCGGACGAAGAATTGGACACCCTCCAGCGATGGGGATTTACCGGATTATGGCTCATTGGCATTTGGCAGAGGAGCAAGGCATCG…
3	contig82374_517_Ch2-EY65S_meta_2_514_+	HotZyme_Ch2_EY65S	65	7	YQALSVMLHKRGMYLIQDIVCNHVGNFLTYTNTYNSSNVTENLVMNTGSLPTDKPTRYPFDQIDPRDPKQRELGIYHWTPPIKNYQDPYQKIYYQLSDLDDLNTTNEIVIKALKEAYTYWITNVGVDGFRIDTIMYVDHAFWHRFIHDRDESSPGVAMIAKKFNKTNFFAF	171	Alpha amylase, catalytic domain	Alpha-amylase	PF00128.26	1.9E-20	73.8	1.2E-24	2.4E-20	55	200	1	166	-	-	-	No SP or TM regions found	No SP or TM regions found	No SP or TM regions found	Q05884.1	3.52E-10	26.178	60.8	npv38770.1	5.69E-116	95.906	350	NO	NO	TATCAGGCTCTCTCCGTGATGCTCCACAAACGCGGTATGTACCTCATCCAAGACATCGTTTGTAATCACGTCGGAAACTTCCTCACCTACACCAATACCTATAACTCCTCGAATGTCACGGAAAATCTTGTCATGAATACTGGATCTCTGCCCACCGACAAGCCAACCCGCTATCCCTTCGATCAAATAGATCCACGAGACCCCAAACAGAGGGAACTGGGGATTTACCACTGGACTCCCCCTATCAAAAACTACCAGGATCCCTATCAGAAGATCTACTACCAGCTTTCAGATCTTGACGATCTCAACACCACCAATGAAATCGTCATCAAGGCCCTCAAAGAGGCTTATACCTACTGGATCACCAACGTGGGGGTGGATGGTTTTCGTATTGATACC…
4	contig170010_369_sunspring_meta_2_367_-	HotZyme_sun_spring	64	5.8	LVSTGWMKNIRDWYTMSIGEVIRLGRFSDITAHLEDLKERYHITALYLLGVQKRGTNREDWAPEATSPSPFSPVSLVEIEDFLGGEKEFMELVSKAHAMDIKIIIDVVPHLNRRSTELPDEY	122	Alpha amylase, catalytic domain	Alpha-amylase	PF00128.26	7.4E-05	22.6	3.9E-09	7.4E-05	42	74	25	119	-	-	-	No SP or TM regions found	No SP or TM regions found	No SP or TM regions found	P95867.1	0.004	27.368	38.9	mca1994912.1	9.66E-08	39.759	51.6	NO	NO	CTCGTATCTACTGGATGGATGAAGAACATCCGGGATTGGTATACAATGAGCATCGGAGAAGTAATTCGTTTAGGCCGTTTTAGCGACATCACTGCTCATCTAGAGGATTTAAAAGAGCGTTATCACATCACTGCTCTGTACCTTTTGGGTGTCCAGAAGCGTGGTACCAACCGTGAAGACTGGGCACCTGAAGCTACATCACCTTCACCATTTTCACCGGTCAGTTTAGTTGAAATAGAAGACTTTTTAGGCGGTGAAAAAGAATTTATGGAGCTTGTATCCAAAGCTCATGCAATGGATATAAAAATTATTATTGATGTGGTACCCCACCTTAATCGCCGTAGCACTGAGCTTCCCGATGAGTAC
5	contig47772_339_sunspring_meta_2_337_-	HotZyme_sun_spring	64	5.8	PRDPDNSWGPEFNYELYDRNLRDYPARRFIGDAVRFWIEEYHIDGIRYDAARQIANYDFMHWIVQEAKKTAGAKPFYNVAEHIPETTSITNVDGPMDGCWHDSFYHCIKEHI	112	Alpha amylase, catalytic domain	Alpha-amylase	PF00128.26	3.5E-05	23.6	2.1E-09	4.1E-05	136	222	5	99	-	-	-	No SP or TM regions found	No SP or TM regions found	No SP or TM regions found	Q53238.1	0.000127	27.679	42.7	wp_062247811.1	3.11E-75	97.321	234	NO	NO	CCGCGTGACCCTGATAATAGCTGGGGACCTGAGTTTAATTACGAATTATATGATAGAAATTTAAGAGATTACCCAGCTCGTAGATTTATTGGTGATGCAGTGCGTTTTTGGATTGAAGAATATCATATTGATGGTATTCGCTACGACGCAGCGCGGCAAATTGCGAATTATGATTTCATGCACTGGATTGTACAAGAAGCGAAAAAAACTGCTGGTGCGAAACCTTTTTATAATGTTGCTGAACACATTCCTGAAACTACCAGCATCACTAATGTTGATGGACCGATGGATGGTTGCTGGCATGATAGTTTCTACCACTGTATTAAGGAACATATT
6	contig17053_7771_Ch2-EY65S_meta_3268_5268_+	HotZyme_Ch2_EY65S	65	7	MIEKISIKPRKKPDYCIPKSWFFEKYNGEVRFEGEKVFVEPSSYFESIVKWIVQKKEKSTDYTKSLSLQKGVKDRDWIRKAVIYSSLARCTTAYNHKGFGRFEQDDILGYCESGTFLKMVALLPHLVKLGINVLYLLPVTKSSQIFKKGEIGSPYSVKDFLKIDPTYHDTLLEDWNVDDEFSVFVEACHVLGIRVILDFIPRTAARDCNLILEHPDWFYWIKIDELADYRPPKIPSLGFCQPDFENMKKIYDQEQVVRHLQKFDFDPRTINPEKWEKIKKDSNEENFMYNIAKHFGLVTAPGFSDWINDPQPTWDDVTFLRLYLDYPMTAEGKIKNDQAPYVLFDVIKASRFPGRVQNKELWEYIASVIPYFQKKFGIDGIRLDMGHALPDDLEQMIIR…	666	Alpha amylase, catalytic domain	Alpha-amylase	PF00128.26	6.8E-10	39.1	3.5E-10	3.3E-06	10	81	119	294	DX{23,25}GX{66,68}D	74	169	No SP or TM regions found	No SP or TM regions found	No SP or TM regions found	Q9RP48.1	6.13E-10	28.387	65.9	wp_012056686.1	0	53.446	697	YES	YES	GTGATAGAAAAAATATCTATAAAACCAAGAAAAAAGCCAGATTATTGTATACCAAAGTCTTGGTTCTTTGAGAAATACAATGGTGAGGTAAGGTTTGAAGGTGAAAAAGTTTTTGTAGAACCATCATCTTATTTTGAATCGATCGTTAAATGGATCGTTCAAAAAAAGGAAAAAAGTACTGATTACACAAAATCTTTGAGTCTACAGAAAGGTGTTAAGGATCGCGATTGGATCAGAAAAGCTGTTATTTATTCATCGCTTGCTCGCTGTACCACCGCGTACAACCATAAAGGTTTTGGAAGATTTGAGCAGGATGATATTCTGGGTTATTGTGAATCTGGCACATTTTTAAAGATGGTTGCTTTATTACCACATTTGGTGAAACTTGGCATCAATGTA…
7	contig79182_868_sunspring_meta_1_867_-	HotZyme_sun_spring	64	5.8	KGDFWFMIPSNFPPRRYKFEGEERTINDDYAWSSNRCVIVRNDKMNISFLALFYSETEGAGCYVRESKEGLDIVHTLSAADVMDKRRELAGGTQFIRIVQGDLAEALKKEQEVYDVIGLTPPKDRPDWARKAIIYSAYPGGTIDSGLQDVGGFDNFSHYLPHLADLGFNVLWLLPVWPGLYGPVDYYKIEEALGGEEAAKRFIQMAHKLGIKVLFDLIPHGPREESGLLEKLPQAVSRDAKGNVLFWWGCLSCDYASEAWQRYMAEHSAYWVRKLDIDGYRVDCAGGGP	289	Alpha amylase, catalytic domain	Alpha-amylase	PF00128.26	5.9E-13	49.2	2E-13	3.8E-09	10	74	151	247	DX{23,25}GX{66,68}D	185	278	No SP or TM regions found	No SP or TM regions found	No SP or TM regions found	L8B068.1	3.81E-11	29.348	66.6	oqc33390.1	1.37E-37	29.897	144	NO	NO	AAAGGTGATTTCTGGTTTATGATTCCTTCCAATTTTCCTCCCCGAAGATATAAGTTTGAAGGAGAGGAGAGGACTATAAACGATGACTATGCCTGGTCAAGCAATCGCTGTGTGATAGTGAGAAACGATAAAATGAATATCTCCTTTTTGGCTTTATTTTATTCTGAAACGGAAGGAGCAGGCTGTTATGTAAGAGAGAGCAAGGAAGGATTGGACATCGTTCATACCCTTTCAGCTGCGGATGTGATGGATAAGAGAAGGGAATTAGCGGGGGGAACACAATTCATAAGGATTGTCCAAGGGGATTTAGCCGAAGCTTTGAAGAAGGAGCAGGAGGTATATGATGTCATCGGCTTAACACCACCGAAAGATAGACCGGATTGGGCGAGAAAGGCGATA…
8	contig2740_4938_Ch2-EY65S_meta_2_1495_-	HotZyme_Ch2_EY65S	65	7	MKEFHILKKARDLLNLDAMLFSISGNVVFADLNAAKTFVHIYNRKTEKRAKPGDFFTAGIIDEILHYICSLYKKDVKASVFQELLFHLYDRLGLDSIEKMFDVFVEEFPPSSVYSGKVSKQEYLEGPKGRVQKRALLLEELLILWVDNMNPAFSFLNDIISDESLRGTTCYLLAIKEIKNFFDGQRVFGPKGQNLVEMLRSPAVHEPHSLEGQLKYIMENWGYLLGNLLIKIQGCVDVLKEEKVFFFLGSQGQEVLTYDETLEVSGISPDTDWMKDLVLIAKHTHVWLSQLSRKYGKNIERIDEIPDEELRLLKDWGINGLWLIGLWERSAASKKIKNLCGNTDAIASAYSIYDYRIAEDLGGEAAYETLKRKAESFGIKIGCDMVPNHMGVCSKWMIE…	498	Alpha amylase, catalytic domain	Alpha-amylase	PF00128.26	7.5E-08	32.4	8.4E-12	1.6E-07	9	88	307	495	DX{23,25}GX{66,68}D||DX{23,25}GX{66,68}D	90||315	183||409	No SP or TM regions found	No SP or TM regions found	No SP or TM regions found	P07190.2	0.009	30.108	42.4	hid86921.1	0	53.678	548	YES	NO	ATGAAAGAGTTTCACATATTAAAAAAGGCAAGAGATCTTTTAAACTTGGACGCCATGCTCTTTTCCATCTCGGGGAATGTTGTTTTTGCAGATTTAAATGCTGCAAAGACATTCGTTCACATTTACAACCGTAAAACAGAAAAGAGGGCAAAGCCAGGAGACTTTTTTACTGCCGGTATTATAGACGAGATACTGCATTACATCTGTTCTCTTTACAAAAAGGATGTAAAGGCCTCTGTGTTTCAAGAATTACTTTTCCATCTGTACGATAGACTCGGGTTAGATAGTATTGAAAAGATGTTTGATGTTTTTGTTGAGGAGTTCCCACCTTCTTCTGTCTACTCTGGCAAGGTTTCTAAACAGGAGTATTTAGAAGGTCCTAAAGGCAGAGTGCAAAAA…
9	contig1891_870_sunspring_meta_1_867_-	HotZyme_sun_spring	64	5.8	KGDFWFMIPSNFPPRRYKFEGEERTINDDYAWSSNRCVIVRNDKMNISFLALFYSETEGAGCYVRESKEGLDIVHTLSAADVMDKRQELAGGTQFIRIVQGDLAEALKKEQEVYDVIGLTPPKDRPDWARKAIIYSAYPGGTIDSXLQDVGGFDNFSHYLPHLADLGFNVLWLLPVWPGLYGPVDYYKIEEALGGEEAAKRFXQMAHKLGIKVLFDLIPHGPREESGLLEKLXQAVSRDAKGNVLXWWGCLSCDYASEAWQRYXAEHSAYWVRKLDIDGYRVDCAGGGP	289	Alpha amylase, catalytic domain	Alpha-amylase	PF00128.26	3.7E-11	43.3	9.3E-13	1.8E-08	10	74	151	245	DX{23,25}GX{66,68}D	185	278	No SP or TM regions found	No SP or TM regions found	No SP or TM regions found	B0UU89.1	2.01E-10	30.657	64.7	oqc33390.1	1.28E-35	29.21	138	NO	NO	AAAGGTGATTTCTGGTTTATGATTCCTTCTAATTTTCCTCCCCGAAGATATAAGTTTGAAGGAGAGGAGAGGACTATAAACGATGACTATGCCTGGTCAAGCAATCGCTGTGTGATAGTGAGAAACGATAAAATGAATATCTCCTTTTTGGCTTTATTTTATTCTGAAACGGAAGGAGCAGGCTGTTATGTAAGAGAGAGCAAGGAAGGATTGGACATCGTTCATACCCTTTCAGCTGCGGATGTGATGGATAAGAGACAAGAATTAGCGGGGGGAACACAATTCATAAGGATTGTCCAAGGGGATTTAGCCGAAGCTTTGAAGAAGGAGCAGGAGGTATATGATGTCATCGGCTTAACACCACCGAAAGATAGACCGGATTGGGCGAGAAAGGCGATA…
10	contig8159_1438_Ch2-EY65S_meta_2_1435_-	HotZyme_Ch2_EY65S	65	7	FKDGDTSNNNQANVEYNPRDGAKYSGGDLKGIIDKIDYIKGLGVDGIWITPPVANQWWDPWVNYGGYHGYWARDFKKVDEHFGTLEDYKALADALHKNNMYLIQDIVVNHVGNYFRFRNGNFEINTGSVPTSAPTQYPFNLNNYNDPQEKERAIYHWTPDINNYSDPDQKLNYQMSGLDDLNTENPEVIQALKDSYAYWIKEVGVDGFRVDTAMYVPKTFFDEFFKAPDGMFALKKDFIAFGETWLSSKPYESTSDYEIASFFDHGFNSMLDFTLMEEIKRVVKGGQPTDYLAYRLELRNEILKKGLLVTFIDNHDMERFGKGLTPNITKQALGLLLTLPGLPVIYYGTEQYFEETRASMFKNGWGSMEQDHFNTESDMYKFIKEAIQFRKSHPATRYG…	478	Alpha amylase, catalytic domain	Alpha-amylase	PF00128.26	7.6E-66	223	5.7E-70	1.1E-65	1	332	27	359	DX{23,25}GX{66,68}D	87	180	No SP or TM regions found	No SP or TM regions found	No SP or TM regions found	P08704.1	2.02E-52	31.697	190	wp_011994809.1	0	88.285	898	NO	NO	TTTAAAGACGGTGATACATCTAACAACAATCAAGCAAACGTTGAGTACAATCCAAGGGATGGTGCAAAATACAGTGGTGGAGACCTAAAAGGTATTATCGATAAAATCGACTATATAAAAGGACTTGGTGTCGATGGTATCTGGATTACACCACCTGTGGCTAATCAATGGTGGGATCCTTGGGTAAATTACGGTGGTTACCATGGTTATTGGGCAAGAGATTTTAAGAAAGTTGATGAGCACTTTGGTACATTGGAAGATTACAAAGCGCTTGCAGATGCACTCCACAAAAACAACATGTATCTCATCCAAGACATAGTTGTTAACCACGTTGGAAATTATTTCAGATTTAGAAATGGTAATTTTGAAATCAATACCGGGAGCGTCCCAACGAGTGCA…
11	contig154162_412_Ch2-EY65S_meta_3_410_-	HotZyme_Ch2_EY65S	65	7	KQGVDGFRFDAAKHIYDYDVNEGKFRYVHEKNVNYWQLVMDKARKVKGSDVFAVTEVWDDPEIVDKYAKTIGCSFNFYFTEAIRESMQHGAVYKIVDCFQRTLTKKPYKPSNFTGNHDMHRLAQLLTQEEQRKVFF	136	Alpha amylase, catalytic domain	Alpha-amylase	PF00128.26	2.6E-11	43.7	1.6E-15	3.1E-11	164	300	1	135	-	-	-	No SP or TM regions found	No SP or TM regions found	No SP or TM regions found	O86956.1	4.87E-17	32.09	79.3	wp_011994853.1	1.62E-88	91.176	266	NO	NO	AAACAAGGTGTGGATGGTTTCAGATTTGATGCAGCAAAACATATATACGATTACGATGTAAACGAAGGTAAGTTCAGATATGTTCACGAAAAGAACGTTAACTATTGGCAACTTGTCATGGATAAAGCTCGTAAAGTCAAGGGTTCTGATGTATTTGCCGTCACAGAAGTCTGGGACGATCCTGAAATCGTTGATAAATACGCAAAAACCATCGGCTGTTCTTTCAATTTCTATTTCACAGAAGCAATAAGAGAATCGATGCAGCACGGTGCAGTGTATAAAATCGTAGATTGTTTCCAAAGGACATTAACAAAGAAACCATACAAACCAAGTAACTTTACAGGTAACCACGACATGCATAGATTAGCACAGCTCTTAACTCAAGAAGAGCAAAGAAAA…
12	contig64093_341_Ch2-EY65S_meta_1_339_+	HotZyme_Ch2_EY65S	65	7	SIYTTLVALTDCDGMRIDTAKHVEIEFWQTFCPTLRNFLSPLGKTNFFMFGEVWDGDYKCGYYTGRVAVGGDTTKPFALNSVLDYPLYFITTNVFAKANAPTRELDSHYSNIT	113	Alpha amylase, catalytic domain	Alpha-amylase	PF00128.26	2.8E-06	27.2	1.5E-10	2.9E-06	165	254	1	113	-	-	-	No SP or TM regions found	No SP or TM regions found	No SP or TM regions found	Q05884.1	1.87E-09	32.11	56.6	axa37550.1	2.81E-36	59.292	132	NO	NO	AGCATCTACACTACTTTAGTCGCCTTAACCGATTGCGACGGCATGAGGATAGATACTGCTAAACATGTAGAAATAGAATTCTGGCAGACCTTTTGTCCCACATTGCGAAACTTTTTGTCTCCTTTAGGGAAGACTAATTTCTTCATGTTTGGTGAAGTATGGGACGGCGACTATAAATGCGGATACTATACCGGTAGAGTAGCTGTAGGCGGGGATACTACAAAACCTTTCGCTTTAAATTCCGTTTTAGATTATCCGCTTTATTTTATTACTACTAATGTTTTTGCAAAAGCAAACGCCCCGACCAGGGAATTAGATTCACATTATTCAAACATTACT
13	contig125477_964_Ch2-EY65S_meta_225_962_-	HotZyme_Ch2_EY65S	65	7	VNGANYKSSIYHFPFLDNHDLNRLISVFVDETYKNNYNAAIKQYLLLNGLLLSMDGMPAIYYGNEIGLRGWKWNSEPWDVPVREPMQWYKSQVGTGQTFWTRDIYRAKNITLGNANNDGAIYDDPNDGVSVEEQLNGYSIYNFFRQFINLRKTYPALSQGRLTIERDWKNLYVIKRTYGNQEVLILINLDPTWKNNYTVPSGYKWVWYAFFNDNLFEFGSKNDMPLSQSVNWTVNPRQIYVFVKQ	245	Alpha amylase, catalytic domain	Alpha-amylase	PF00128.26	1.4E-10	41.4	1.6E-14	3E-10	277	333	3	77	DX{23,25}GX{66,68}D	30	124	No SP or TM regions found	No SP or TM regions found	No SP or TM regions found	P20845.1	2.88E-15	33.333	77.8	wp_033192055.1	4.15E-135	74.59	396	NO	YES	GTTAACGGTGCAAATTATAAATCTTCGATTTATCATTTCCCATTCTTAGATAACCACGATTTAAATAGATTGATTTCTGTTTTTGTCGATGAAACTTACAAAAATAATTATAATGCAGCCATAAAGCAATATTTACTTTTGAATGGTTTGTTGTTATCAATGGATGGTATGCCAGCGATTTATTATGGAAATGAGATAGGTTTGAGAGGTTGGAAATGGAATTCAGAACCTTGGGATGTACCTGTTAGGGAACCTATGCAATGGTATAAATCTCAAGTAGGTACTGGTCAGACGTTCTGGACAAGAGATATTTATAGGGCAAAGAATATAACCTTAGGTAATGCTAACAACGATGGAGCTATTTATGATGATCCAAACGATGGTGTGTCTGTGGAAGAA…
14	contig97354_440_sunspring_meta_3_437_+	HotZyme_sun_spring	64	5.8	AMFDVVRYWLDIGVDGFRLDAVGTIFEHPDLPPHGKPYGIDDLYVMLRKAQTQEEQLRVRLLFDELVRYQVDMPEVHDLMRQLRAVVDEYPSKVLVGESEEIAFYGNGKDELHLVFNFPLMRTRQITPQWVLQNQRERLAQLPSG	145	Alpha amylase, catalytic domain	Alpha-amylase	PF00128.26	1.8E-09	37.7	1.1E-13	2.1E-09	154	248	1	142	-	-	-	No SP or TM regions found	No SP or TM regions found	No SP or TM regions found	A0R6E0.1	3.87E-14	33.846	71.2	wp_054522442.1	1.4E-82	84.138	255	NO	NO	GCGATGTTTGATGTAGTGCGTTATTGGTTAGATATAGGGGTGGATGGCTTCCGCCTGGATGCTGTGGGCACAATTTTTGAGCATCCCGATTTACCCCCACATGGAAAACCTTATGGCATTGATGACCTGTATGTCATGCTGCGAAAAGCACAAACGCAAGAAGAACAATTACGAGTTCGGTTGCTGTTTGATGAGTTGGTGCGTTATCAGGTAGACATGCCAGAAGTGCATGATCTGATGCGTCAGTTAAGGGCGGTAGTAGATGAGTACCCCAGTAAAGTGCTTGTCGGGGAGTCGGAAGAGATTGCTTTTTACGGTAATGGAAAGGATGAGTTACACCTGGTGTTTAATTTTCCGCTGATGCGTACCCGGCAGATCACCCCTCAATGGGTGCTACAG…
15	contig1182_2212_Ch2-EY65S_meta_197_2203_+	HotZyme_Ch2_EY65S	65	7	MSDLKQLRDYLKSKVTGKTLYALPRQWFIQNYAGRLSMKDGHFFVDPYEYYAFVIDKILENDAGLDYSKSVAQNKGETDTNWLRKAKMYGSLPRTTVAYNHKGFGAFEPEDIFGYKESGTFLKMIGILPYLKEMGINVLYMLPISKMSDVFKKGEIGSPYAVKNPVELDNSYHDPLLDGIDINEQFRALVQAAHMLDIRVVLDFIPRTAARDSDLIAEHPDWFYWIKIEEVASYKPPHIPELPFKIPDPEDLEIVYSNEEVKTHLGKFTLSPDKLDPKKWQKVKKMKGDILSNIAREFGIITPPGFSDWINDPQPTWDDVTFLRLYLDHPAESQKYLPKDQPPYVLFDVVKSSKFPGNEPNKELWEYISNIIPSYQQRFGIDGARIDMGHALPSQLQDM…	668	Alpha amylase, catalytic domain	Alpha-amylase	PF00128.26	3.3E-09	36.9	4.9E-10	4.7E-06	9	82	119	298	DX{23,25}GX{66,68}D	79	174	No SP or TM regions found	No SP or TM regions found	No SP or TM regions found	Q63T93.2	1.1E-11	34.167	72	wp_011994304.1	0	82.063	1175	YES	YES	ATGAGCGATTTGAAGCAGCTAAGAGATTATTTAAAAAGTAAGGTTACAGGCAAAACTTTGTACGCATTGCCAAGGCAATGGTTTATTCAAAACTATGCTGGAAGGCTTTCCATGAAAGATGGGCATTTCTTTGTTGACCCGTACGAATATTACGCTTTCGTAATAGACAAGATTCTTGAAAATGATGCTGGACTTGATTACTCAAAGTCTGTTGCACAAAACAAAGGTGAAACAGATACGAATTGGCTTAGAAAAGCTAAAATGTACGGCTCACTTCCAAGAACCACGGTAGCTTACAATCACAAAGGTTTTGGTGCGTTTGAACCAGAAGACATATTTGGTTACAAGGAATCTGGTACGTTTTTGAAAATGATAGGTATTTTACCGTATCTTAAAGAA…
16	contig67456_510_sunspring_meta_1_507_-	HotZyme_sun_spring	64	5.8	RLDVGGDVDPGVTRDPANDYWEGFREAVKNVKPDAVILGEEWGDATPWLLGGEWDGVMNYRFRSAVLSFLRETPYEDNDNNPASAGGILDPITVSQLDAWLHSLAEDYPPEALAVMLNLAGSHDTNRVRFVLSHXQKSGXGDLSPEETDPYQRMLALLQFTLPGAPTVY	169	Alpha amylase, catalytic domain	Alpha-amylase	PF00128.26	1.3E-07	31.6	7.7E-12	1.5E-07	170	323	1	169	DX{23,25}GX{66,68}D	15	107	No SP or TM regions found	No SP or TM regions found	No SP or TM regions found	P38939.2	9.4E-24	34.884	100	wp_013561419.1	6.82E-61	58.857	205	NO	NO	CGGCTGGACGTGGGCGGCGATGTGGACCCCGGCGTCACCCGCGATCCGGCCAACGACTACTGGGAGGGCTTCCGGGAGGCCGTGAAGAACGTCAAACCCGACGCGGTTATCCTGGGTGAGGAGTGGGGCGACGCCACCCCCTGGCTTCTGGGGGGCGAGTGGGACGGGGTGATGAACTACCGCTTCCGCAGCGCCGTCCTCTCCTTCCTCCGGGAGACCCCCTACGAGGATAACGACAATAACCCCGCCTCCGCCGGCGGCATCCTGGACCCCATCACCGTCTCCCAACTGGACGCCTGGCTCCACTCCCTGGCCGAGGACTATCCGCCGGAGGCGCTGGCGGTGATGCTCAACCTGGCGGGCTCCCACGACACCAACCGGGTCCGCTTCGTCCTCTCC…
17	contig121356_494_sunspring_meta_3_491_-	HotZyme_sun_spring	64	5.8	FNHMSSDSPQFDRYGYYASLGACESAASPYRDWFRFRRPGPGEPSPCAPSTPGGDDTYYVGWFGFDSIPEIRKEHPAVLNYFVTGSNSVSRYWLRQGASGWRLDVMGDPSFPPDYWPTFRRVVRETRHDALIIGELWQKDSTLLRHLRGDTADTTMNYRLRDA	163	Alpha amylase, catalytic domain	Alpha-amylase	PF00128.26	3E-09	37	1.9E-13	3.6E-09	74	224	1	162	-	-	-	No SP or TM regions found	No SP or TM regions found	No SP or TM regions found	P38939.2	1.78E-21	34.973	93.2	pmp88306.1	1.38E-110	100	342	NO	NO	TTTAATCATATGTCGTCGGACAGCCCACAGTTCGACCGTTACGGGTACTACGCCTCGCTCGGCGCATGTGAATCGGCCGCATCGCCCTACCGCGACTGGTTCCGCTTCCGTCGTCCCGGACCGGGCGAGCCGTCGCCGTGCGCTCCCTCGACACCCGGCGGCGATGACACGTACTATGTCGGATGGTTCGGGTTCGACAGCATTCCCGAAATTCGCAAGGAACATCCGGCAGTGCTGAACTATTTCGTGACCGGATCGAACAGTGTGTCGCGCTACTGGCTGCGCCAGGGTGCGAGCGGCTGGCGCCTCGACGTAATGGGTGACCCGTCGTTCCCGCCCGATTACTGGCCCACGTTCCGCCGCGTTGTGCGCGAGACGCGCCACGATGCGCTGATCATC…
18	contig75454_747_Ch2-EY65S_meta_3_641_+	HotZyme_Ch2_EY65S	65	7	DGAMHYAGFAHPVMEWLSGRDVHGRHVHLEAQETWAVLWDHYQALPLQLRHSMYTLISSHDIPRALWRLKGDVERFKLAYTLLFAFPGSPAIYYGDEVGLSQPNPYTQWQGDPYCRAPFPWNESAWNREVLTLIRRLVRLKRTHPALRLGGLLPLEAGKGVLAFKRRYRGQEVWAFFAPEGARLTLPPGVDLIAEREVAGEVETSFLLFQPL	212	Alpha amylase, catalytic domain	Alpha-amylase	PF00128.26	1.7E-10	41.1	1.1E-14	2E-10	236	334	1	112	-	-	-	No SP or TM regions found	No SP or TM regions found	No SP or TM regions found	P21517.5	4.33E-26	35.106	108	wp_014510776.1	3.39E-113	75.355	337	NO	YES	GATGGGGCCATGCACTACGCGGGCTTCGCCCATCCCGTGATGGAGTGGCTTTCCGGGCGGGATGTGCACGGGCGGCACGTGCACCTGGAGGCCCAGGAGACCTGGGCGGTCCTCTGGGACCACTACCAGGCCCTCCCCCTGCAGCTTCGGCACAGCATGTACACCCTCATCTCCTCCCACGACATCCCCCGGGCCCTGTGGCGGCTTAAGGGGGATGTGGAGCGGTTCAAGCTGGCCTATACCCTCCTCTTCGCCTTCCCGGGAAGCCCCGCCATCTACTACGGGGACGAGGTGGGCCTTTCCCAGCCCAACCCCTACACCCAGTGGCAAGGGGACCCCTACTGCCGGGCCCCCTTTCCCTGGAACGAAAGCGCATGGAACCGGGAGGTGCTAACCCTC…
19	contig118040_464_sunspring_meta_1_435_+	HotZyme_sun_spring	64	5.8	MYYSGFSDALLNWNWADEEARQYMLAVYTHWLRTYDIDGFRLDVYWGPHRRYGRAAFDEPLRRALRAAKADIMLLGETNGTGSGSEVQYADRGGGMDVGYDWMLSGAVDRFPDISALDELDERLYNAGIDLAPTRSSCASWKPG	144	Alpha amylase, catalytic domain	Alpha-amylase	PF00128.26	3.5E-07	30.2	2.2E-11	4.2E-07	132	221	1	103	-	-	-	No SP or TM regions found	No SP or TM regions found	No SP or TM regions found	P32818.1	5.06E-07	35.616	50.8	mbp1657856.1	2.54E-37	52.593	137	YES	YES	GTGTACTACTCCGGCTTTTCGGACGCCTTGTTGAACTGGAACTGGGCTGACGAGGAGGCGCGGCAGTACATGCTGGCTGTCTATACGCACTGGCTGCGCACCTATGACATTGACGGCTTCCGCCTTGACGTGTACTGGGGGCCACACCGTCGCTATGGGCGCGCTGCCTTCGATGAACCGCTCCGCCGGGCTCTGCGCGCGGCAAAGGCCGATATTATGCTCCTGGGAGAGACCAATGGCACAGGCAGCGGCTCGGAGGTGCAATACGCCGATCGGGGCGGCGGCATGGATGTGGGCTATGATTGGATGCTCAGCGGAGCGGTCGACCGCTTTCCTGACATCTCCGCCCTGGACGAGCTGGACGAGCGTCTGTACAATGCCGGTATCGACCTGGCCCCA…
20	contig18523_313_Ch2-EY65S_meta_2_310_+	HotZyme_Ch2_EY65S	65	7	NLCGNTDAIASAYSIYDYRIAEDLGGEAAYETLKRKAESFGIRIGCDMVPNHMGLCSKWMIERPKWFIYRYDNPYPWYTFSXANLSCHENVEIYIEDHYYDRT	103	Alpha amylase, catalytic domain	Alpha-amylase	PF00128.26	1.8E-06	27.9	9.9E-11	1.9E-06	35	93	6	99	-	-	-	No SP or TM regions found	No SP or TM regions found	No SP or TM regions found	O16099.2	0.000769	35.616	40.4	rmi27901.1	9.68E-41	63.725	144	NO	NO	AATCTGTGCGGTAATACAGATGCGATCGCCTCTGCATATTCCATATACGATTACAGAATTGCAGAGGATCTGGGCGGCGAAGCTGCGTACGAGACATTAAAAAGGAAGGCGGAAAGTTTCGGGATAAGGATAGGCTGTGACATGGTACCCAATCACATGGGATTATGCTCTAAGTGGATGATTGAAAGGCCAAAATGGTTCATATATAGATATGACAATCCCTATCCCTGGTACACGTTCTCAnTnGCAAATTTATCCTGCCATGAAAACGTAGAGATATACATAGAGGACCATTATTATGACAGAACA
21	contig149296_461_sunspring_meta_1_459_-	HotZyme_sun_spring	64	5.8	DMLSRPRPPSVRRSVQLPRRVTYYPSPVDWRDEVIYFLLVDRFSDGQEETRPLLDRRYLAAARPTLPNGEPWRWDRWAVSGGERFQGGTLRGVISKLGYLHRLGVTTLWLSPVCKQRGHLNTYHGYAIQDFLDVDPRFGTRQDLVDLVSAAHE	153	Alpha amylase, catalytic domain	Alpha-amylase	PF00128.26	1.4E-19	71	8.7E-24	1.7E-19	1	63	88	153	-	-	-	No SP or TM regions found	No SP or TM regions found	No SP or TM regions found	O13996.1	3.77E-17	35.659	80.1	pmp88528.1	1.32E-103	99.346	311	NO	NO	GACATGCTGAGCCGGCCACGCCCTCCGAGCGTCAGGCGCTCGGTGCAACTGCCGCGTCGCGTGACGTACTACCCCTCTCCGGTCGACTGGCGCGATGAGGTGATCTATTTTCTCCTCGTTGATCGATTCAGCGATGGTCAGGAAGAGACCCGCCCGTTGCTCGACCGGCGCTATCTGGCGGCAGCGCGCCCGACACTGCCCAATGGTGAGCCGTGGCGCTGGGACCGCTGGGCAGTGTCGGGCGGTGAACGGTTTCAAGGCGGAACGCTGCGCGGCGTGATCTCAAAACTCGGCTACCTGCACCGGCTCGGCGTCACCACTCTGTGGCTTAGCCCGGTCTGCAAGCAACGCGGTCACCTGAACACCTATCACGGCTACGCAATCCAGGATTTTCTCGAT…
22	contig17334_436_sunspring_meta_1_435_+	HotZyme_sun_spring	64	5.8	VDFFSVEEHFGTLELLRELVSEAHRRGMKVILDIVCNHVAPDHPWVANPDNWQRRGFRHWFHPHSGEDASTSINNWQDQAQLETRELHGMPDFAQENPHVYEFLLDMSKYWIEQTDCDGFRLDAVKHAPKAFWRKYCDDIHRFAG	145	Alpha amylase, catalytic domain	Alpha-amylase	PF00128.26	1.2E-29	104	6.9E-34	1.3E-29	40	199	1	145	-	-	-	No SP or TM regions found	No SP or TM regions found	No SP or TM regions found	O06988.2	2.81E-22	35.766	94.7	opz70591.1	1.79E-69	69.655	223	NO	NO	GTTGACTTCTTTTCTGTGGAGGAGCACTTTGGCACGCTGGAGCTCTTGCGCGAGCTGGTCAGCGAGGCGCACCGCCGAGGGATGAAGGTCATCCTGGACATTGTGTGCAATCACGTCGCGCCTGACCACCCTTGGGTCGCCAATCCGGATAACTGGCAGCGACGCGGCTTCCGGCATTGGTTCCATCCCCACAGCGGCGAGGACGCCTCCACCAGCATCAACAACTGGCAGGATCAGGCGCAACTGGAGACCCGCGAGCTGCATGGCATGCCGGACTTTGCTCAGGAGAATCCCCACGTGTACGAATTTCTCCTGGACATGTCCAAGTACTGGATCGAGCAGACCGACTGCGACGGCTTTCGCCTGGATGCGGTGAAGCATGCGCCAAAGGCGTTCTGG…
23	contig17901_1089_Ch2-EY65S_meta_40_996_-	HotZyme_Ch2_EY65S	65	7	MAHHHDLEHVDPPFPGLGEEVTLFLETGAEEGLLLYERDGEIHRKPLERAPGGLRVRVPVHTSPFRYAFLLPEGFLGSHGLEKTLPRYDRFFHLLAGPLPPRWALGTVYYQIFPDRFRXGRKELXPRDGEWRLMGKPIRKKAWNEPPGPEGAWEFYGGDLFGVLEALPYLESLGVETLYLTPIFQSKSSHRYDTEDYLRVDPHLGGEEALEALYQALEKRGMRLVLDGVFNHVGATHPWFQKALQDPEAPERGMFTFHPDGGYAAFWGLRSMPKLDYASPLTQERFVFGKKAPIRYWMPLCHGWRLDVAHSIGEGASW	318	Alpha amylase, catalytic domain	Alpha-amylase	PF00128.26	2E-32	113.1	4.4E-34	8.5E-30	1	103	158	266	-	-	-	No SP or TM regions found	No SP or TM regions found	No SP or TM regions found	P21517.5	4.31E-52	36.283	183	wp_014510776.1	8.69E-179	78.662	508	YES	YES	ATGGCCCACCACCACGACCTGGAGCACGTGGACCCCCCCTTCCCCGGGCTGGGGGAGGAGGTGACCCTCTTCCTGGAAACCGGGGCGGAGGAGGGGCTTCTCCTTTACGAAAGGGATGGGGAGATCCACAGAAAACCCCTAGAACGGGCCCCAGGGGGCCTAAGGGTGCGGGTCCCCGTGCACACGAGCCCCTTTCGCTACGCCTTCCTCCTGCCCGAGGGCTTCCTGGGAAGCCACGGCCTGGAAAAGACCCTGCCCCGCTACGACCGCTTCTTCCACCTCCTGGCGGGGCCCCTTCCCCCCAGGTGGGCCCTGGGCACGGTCTACTACCAGATCTTCCCCGACCGCTTCCGCCANGGGCGCAAGGAGCTTGCNCCCCGGGATGGGGAATGGCGGCTC…
24	contig110522_718_Ch2-EY65S_meta_1_717_-	HotZyme_Ch2_EY65S	65	7	MWERSEASKTIKRLTGNPEALASAYSIYDYEIARDLGGEDALNNLKERAWKRGIRLASDMVPNHYGIYSKWVIEHPERFIQLPYPPFPSYRFTGPNLSLHPDIGIYIEDGYWDRTDAAVVFKWQNFKSGEVRYIYHGNDGTHMPWNDTAQLNFLLPEVREAVKQTILRVSEKFPIIRFDAAMTLTKRHFQRLWYPAPGEGGAIPSRADYGMSREDFDRFFPKEFWREVVDMIAEKSPDT	239	Alpha amylase, catalytic domain	Alpha-amylase	PF00128.26	5.8E-09	36.1	4.9E-13	9.4E-09	35	181	17	235	DX{23,25}GX{66,68}D	116	208	No SP or TM regions found	No SP or TM regions found	No SP or TM regions found	Q59905.1	0.1	36.842	37	hgx17531.1	1.25E-160	93.305	476	YES	NO	GTGTGGGAAAGATCCGAAGCTTCGAAGACAATAAAAAGATTAACGGGAAACCCCGAAGCACTCGCATCAGCTTATTCTATATATGACTATGAGATAGCTCGTGATTTAGGTGGTGAAGATGCATTGAACAATCTTAAAGAGAGAGCTTGGAAAAGAGGGATTAGACTTGCCAGTGACATGGTGCCTAATCATTATGGAATATACTCCAAATGGGTAATAGAACATCCTGAGCGATTCATTCAACTTCCATATCCGCCTTTCCCTTCATATAGATTCACCGGACCAAATCTCTCTCTCCATCCAGACATAGGGATATATATTGAAGATGGTTACTGGGATAGAACTGATGCAGCTGTTGTATTCAAGTGGCAAAATTTCAAGAGTGGAGAAGTTCGATAT…
25	contig81460_636_sunspring_meta_2_496_+	HotZyme_sun_spring	64	5.8	RWLTVCGGDVRRAMLGYTILFTLPGAPCIYYGDEIGMKGEADPHCRACFEWDRRRWNRRLHQHIRQLVALRRSSTVWRTGRFDVLFAQEDTLAYARWDDADVFIVVINNGRSQWDGVLPLHKMTRLYLDMLQDVQSGVAYPVKSRTTPLTVPPLSWLVLQGKVS	164	Alpha amylase, catalytic domain	Alpha-amylase	PF00128.26	1.5E-06	28.1	1.1E-10	2.1E-06	290	336	1	43	-	-	-	No SP or TM regions found	No SP or TM regions found	No SP or TM regions found	P38940.1	6.75E-30	36.875	117	hed60783.1	2.96E-100	85.976	298	NO	YES	CGCTGGCTCACTGTGTGTGGAGGGGATGTGCGTCGTGCGATGCTGGGCTACACTATCCTGTTCACACTGCCCGGCGCACCCTGCATCTACTACGGCGATGAAATCGGCATGAAGGGCGAGGCAGACCCGCATTGCCGCGCCTGCTTTGAATGGGACCGACGCAGGTGGAACCGCCGACTGCATCAGCACATCCGTCAATTGGTCGCTCTGCGCCGGAGTAGCACTGTCTGGCGTACCGGACGGTTCGACGTGCTCTTCGCACAGGAGGACACGCTCGCTTATGCCCGTTGGGATGATGCGGATGTATTCATCGTGGTCATCAATAACGGCAGAAGCCAATGGGATGGCGTGCTTCCTCTGCACAAGATGACACGACTGTACCTCGATATGCTGCAGGAT…
26	contig67049_347_Ch2-EY65S_meta_2_346_-	HotZyme_Ch2_EY65S	65	7	TILKTLSLLPYLKKLGVDILYLLPIYEIGNLGKKGNLGSPYAYRHPLKIDPRLSEPFLDISVEDQFRALVEACHFFGIKVVLEFVFRTASLDCELAIEHPEWFYWVEEEALLNGK	115	Alpha amylase, catalytic domain	Alpha-amylase	PF00128.26	2.5E-06	27.4	2.8E-10	5.4E-06	10	85	5	102	-	-	-	No SP or TM regions found	No SP or TM regions found	No SP or TM regions found	Q9JN46.2	1.34E-11	36.937	62.8	rol57030.1	5.78E-51	65.217	172	NO	NO	ACCATACTTAAAACTCTTTCTCTACTTCCCTATCTAAAAAAACTAGGGGTCGATATTCTTTATTTGCTGCCAATCTATGAAATTGGTAATTTAGGAAAAAAAGGAAACCTTGGGTCTCCCTACGCTTATAGACATCCTTTAAAAATCGACCCAAGACTAAGCGAACCTTTTTTAGATATTTCTGTAGAAGACCAATTCAGAGCACTTGTAGAGGCTTGTCATTTTTTTGGAATAAAGGTTGTTCTGGAATTTGTTTTTCGCACCGCTAGTCTGGATTGTGAGTTAGCCATCGAACACCCAGAATGGTTTTATTGGGTCGAAGAGGAGGCTTTATTAAACGGAAAA
27	contig141393_415_sunspring_meta_1_312_+	HotZyme_sun_spring	64	5.8	NDLGVGAIYASPIFPARRGSPHCYDIVCHDALNPELGSEEDFRELRGRLRSLGMLWLQDIVPNHMAYSQENPLLMDLFRKREGVGVFWLFRHRMGKPLYLHLG	103	Alpha amylase, catalytic domain	Alpha-amylase	PF00128.26	5.4E-12	46	2.9E-16	5.5E-12	15	82	1	93	-	-	-	No SP or TM regions found	No SP or TM regions found	No SP or TM regions found	P9WQ20.1	2.01E-09	37.037	56.2	wp_080805201.1	2.19E-26	62.338	103	NO	YES	AATGATCTTGGAGTTGGCGCCATCTACGCGTCGCCGATCTTCCCCGCGCGAAGAGGGAGCCCCCACTGCTATGACATCGTCTGTCATGATGCGTTAAACCCAGAGCTTGGCTCCGAGGAGGATTTCCGTGAACTCAGGGGCAGGCTTCGGAGTCTGGGAATGCTTTGGCTGCAGGACATAGTCCCCAACCACATGGCTTATTCCCAGGAGAACCCGCTTCTTATGGATTTGTTTAGAAAACGGGAGGGAGTCGGAGTATTTTGGCTTTTTCGACATCGAATGGGAAAACCCCTTTACCTGCACTTGGGATAG
28	contig84335_459_sunspring_meta_1_402_-	HotZyme_sun_spring	64	5.8	MGDLEAVASAYSIFDYQIASDLGGEEAFQNLKQRAWRYGIRLASDMVPNHMGIDSKWVIEHPDWFIYLEESPFPSYRFTGPDLSWHGEIGIYLEDHYYDQTDAAVVFKRVDRRNGEVRYLYHGNDGTRMPWNDT	134	Alpha amylase, catalytic domain	Alpha-amylase	PF00128.26	4.5E-07	29.8	2.4E-11	4.6E-07	35	87	4	129	-	-	-	No SP or TM regions found	No SP or TM regions found	No SP or TM regions found	Q8A1G0.1	0.005	37.288	38.9	hgv79272.1	6.63E-86	94.776	273	YES	NO	ATGGGAGATTTAGAGGCAGTGGCTTCGGCTTACTCCATTTTTGATTATCAGATCGCCAGTGATTTAGGGGGAGAAGAGGCCTTTCAGAACTTGAAACAACGGGCCTGGCGATATGGGATTCGTCTGGCCAGTGATATGGTTCCAAACCATATGGGGATTGACTCGAAATGGGTGATAGAGCATCCCGATTGGTTTATCTATCTGGAGGAAAGCCCTTTCCCTTCCTATCGGTTTACCGGTCCGGACCTTTCATGGCATGGGGAGATAGGAATCTATCTCGAAGATCACTATTATGATCAGACGGATGCGGCTGTGGTCTTCAAGAGGGTGGATCGACGAAATGGAGAAGTTCGATATCTCTACCATGGAAATGATGGAACACGGATGCCCTGGAACGAT…
29	contig60707_333_sunspring_meta_1_270_-	HotZyme_sun_spring	64	5.8	MAYRHMGAFSRFSKIKHLCGNIDASASAYSLYDYVIAEELGGWSALDNLKKRAWVRGIRLACDIVPNHMGIASKWIYEHPDWFLQCDFSP	90	Alpha amylase, catalytic domain	Alpha-amylase	PF00128.26	4.8E-06	26.4	2.8E-10	5.4E-06	34	86	16	85	-	-	-	No SP or TM regions found	No SP or TM regions found	No SP or TM regions found	P27756.3	0.003	37.288	38.1	ntw08012.1	9.25E-34	67.949	124	YES	NO	ATGGCTTATAGGCATATGGGAGCGTTCTCCCGCTTCTCAAAAATTAAACATCTATGTGGTAATATTGATGCATCTGCATCTGCTTATTCTTTATATGATTATGTAATTGCTGAAGAATTAGGCGGTTGGTCTGCATTGGATAATCTAAAAAAAAGAGCATGGGTAAGGGGAATTCGTTTAGCTTGTGATATTGTGCCAAATCATATGGGAATTGCATCGAAATGGATTTATGAACATCCAGATTGGTTTTTACAATGCGATTTTTCACCC
30	contig157344_517_sunspring_meta_1_516_+	HotZyme_sun_spring	64	5.8	RIIAGAEATVPPFSQPCFALNNHDRSRFVSRHDHDGRGRERARAAPLLLLGLRNTPFIYYGEEIGMADVEIPPERQQDPARFRAVGRDPERTPMQWDASPGRGFTTGEPWLPFGPVSPNVAEQDDDPDSLLNLYRRAIWLRKELSALRSGSLTDLGGDETVLTWRRRYPGPS	172	Alpha amylase, catalytic domain	Alpha-amylase	PF00128.26	4.4E-11	43	3.1E-15	6E-11	282	335	10	77	DX{23,25}GX{66,68}D	35	128	No SP or TM regions found	No SP or TM regions found	No SP or TM regions found	Q54796.2	6.79E-23	37.572	97.4	hek73971.1	2.75E-102	88.623	305	NO	NO	CGGATCATCGCCGGCGCCGAGGCCACCGTCCCACCGTTCAGTCAGCCATGCTTCGCCCTCAACAACCATGACCGCTCCCGCTTCGTGTCGCGACATGACCACGACGGCCGCGGACGCGAGCGGGCGCGGGCTGCCCCGCTTCTCCTGCTCGGGCTGCGGAACACCCCGTTCATCTACTACGGCGAAGAGATCGGCATGGCCGACGTCGAAATCCCGCCCGAGCGTCAGCAGGACCCCGCGCGGTTCCGTGCGGTCGGCCGAGACCCCGAGCGCACGCCCATGCAGTGGGACGCCTCGCCGGGGCGGGGTTTCACGACCGGCGAGCCATGGCTTCCGTTCGGGCCTGTCTCCCCCAACGTCGCCGAACAGGACGATGACCCGGATTCGTTGCTCAACCTC…
31	contig140355_518_sunspring_meta_1_246_-	HotZyme_sun_spring	64	5.8	MRFNENHDKPRAVKFFGEDGAIVSALIVNTIPGVPLIYNGQEYGDTTELSLFEKVTMSRDTTGERGKKFYAFYKKLFNFRKN	82	Alpha amylase, catalytic domain	Alpha-amylase	PF00128.26	8.1E-07	29	5.3E-11	1E-06	282	331	1	49	-	-	-	No SP or TM regions found	No SP or TM regions found	No SP or TM regions found	P43473.1	2.19E-05	37.662	43.9	wp_176697382.1	9.57E-47	85.366	151	NO	NO	TTGAGATTTAATGAAAATCACGATAAACCAAGAGCTGTTAAGTTCTTCGGTGAAGATGGTGCTATCGTAAGTGCTTTAATTGTTAACACAATTCCCGGGGTTCCGCTAATTTACAACGGTCAGGAATATGGCGATACAACTGAGTTATCTTTGTTTGAGAAAGTTACGATGTCAAGGGATACTACAGGTGAAAGAGGGAAAAAGTTCTATGCGTTTTATAAAAAATTGTTTAACTTTAGAAAAAAT
32	contig120833_227_Ch2-EY65S_meta_3_224_-	HotZyme_Ch2_EY65S	65	7	YFTEAIRESMQHGAVYKIVDCFQRTLTKKPYKPSNFTGNHDMHRLAQLLTQEDQRKVFFGLLMTTPGVPFIYYG	74	Alpha amylase, catalytic domain	Alpha-amylase	PF00128.26	2.1E-08	34.2	1.2E-12	2.3E-08	251	325	2	74	-	-	-	No SP or TM regions found	No SP or TM regions found	No SP or TM regions found	O86956.1	5.51E-10	37.838	56.6	wp_011994853.1	1.46E-46	94.595	155	NO	NO	TATTTCACAGAAGCAATAAGAGAATCGATGCAGCACGGTGCAGTGTATAAAATCGTAGATTGTTTCCAAAGGACATTAACAAAGAAACCATACAAACCAAGTAACTTTACAGGTAACCACGACATGCACAGATTAGCACAGCTCTTAACTCAAGAAGATCAAAGAAAAGTATTTTTCGGTTTACTCATGACAACTCCCGGTGTACCATTCATATATTACGGT
33	contig123354_412_sunspring_meta_2_277_+	HotZyme_sun_spring	64	5.8	FDFSLLYQPLDARKIYRSIKRWYNAIPSNCWPCNVLSNHDQPRYADKHNNDNTDAVQRLLALMLLTLRGTPFIYYGEEIGMKNCLISTSPY	91	Alpha amylase, catalytic domain	Alpha-amylase	PF00128.26	8E-18	65.2	5E-22	9.6E-18	253	332	2	86	-	-	-	No SP or TM regions found	No SP or TM regions found	No SP or TM regions found	Q9K8U9.1	2.11E-12	37.975	64.3	mbn2856903.1	9.94E-23	54.023	92.8	NO	YES	TTCGATTTTTCACTATTATATCAGCCTTTAGATGCAAGAAAAATTTATAGGTCCATCAAACGATGGTACAACGCTATACCTTCTAACTGCTGGCCGTGTAATGTGCTTTCAAATCATGATCAGCCACGGTATGCTGATAAACATAACAATGACAATACCGATGCAGTTCAACGTTTACTGGCATTAATGCTTCTGACATTACGCGGTACTCCATTCATCTATTATGGCGAAGAAATTGGCATGAAAAATTGTTTAATTTCCACTTCGCCATATTAA
34	contig157419_319_Ch2-EY65S_meta_3_317_-	HotZyme_Ch2_EY65S	65	7	IYHFPFLDNHDLNRLISVFVDETYKNNYNAAIKQYLLLNGLLLSMDGMPAIYYGNEIGLRGWKWYSEPWDVPVREPMQWYKSQIGAGQTFWTRDIYSAKNITFGN	105	Alpha amylase, catalytic domain	Alpha-amylase	PF00128.26	7.5E-11	42.2	5.2E-15	1E-10	280	333	2	70	-	-	-	No SP or TM regions found	No SP or TM regions found	No SP or TM regions found	P20845.1	7E-10	39.13	57.4	shn67240.1	4.72E-47	66.346	160	NO	NO	ATTTATCATTTCCCATTCTTAGATAACCACGATTTAAATAGATTGATTTCTGTTTTTGTCGATGAAACTTACAAAAATAATTATAATGCAGCCATAAAGCAATATTTACTTTTGAATGGTTTGTTGTTATCAATGGATGGTATGCCAGCGATTTATTATGGAAATGAGATAGGTTTGAGAGGTTGGAAGTGGTATTCAGAACCTTGGGATGTACCTGTTAGGGAACCTATGCAATGGTATAAATCACAAATAGGTGCTGGTCAGACGTTCTGGACAAGAGATATTTATAGTGCAAAGAATATAACCTTCGGTAAT
35	contig18251_348_Ch2-EY65S_meta_3_347_-	HotZyme_Ch2_EY65S	65	7	DSISWVNGANYKSSIYHFPFLDNHDLNRLISVFVDDTYKNDYNAAIKQYLLLNGLLLSMDGMPAIYYGNEIGLRGWKWNSEPWDVPVREPMQWYKSQVGTGQTFWTRDIYRAKNI	115	Alpha amylase, catalytic domain	Alpha-amylase	PF00128.26	1.6E-11	44.5	1E-15	2E-11	276	333	4	83	-	-	-	No SP or TM regions found	No SP or TM regions found	No SP or TM regions found	P20845.1	1.45E-10	40.659	60.1	wp_033192055.1	7.81E-49	64.348	166	NO	NO	GATTCGATTAGTTGGGTTAACGGTGCAAATTATAAATCTTCGATTTATCATTTTCCATTCTTAGATAACCACGATTTAAATAGGTTGATTTCTGTTTTTGTCGACGACACTTACAAAAATGATTATAATGCAGCCATAAAGCAATATTTACTTTTGAATGGTTTGTTGTTATCAATGGATGGTATGCCAGCGATTTATTATGGAAATGAGATAGGTTTGAGAGGTTGGAAATGGAATTCAGAACCTTGGGATGTACCTGTTAGGGAACCTATGCAATGGTATAAATCTCAAGTAGGTACTGGTCAGACGTTCTGGACAAGAGATATTTATAGGGCAAAGAATATA
36	contig19887_761_Ch2-EY65S_meta_1_759_+	HotZyme_Ch2_EY65S	65	7	LWHNRNGKWYYGVFGGSSPDLNYENPEVVEKSLEIVEFWLKQGVDGFRFDAAKHLYDYDIDEGKFRYIHEKNVNYWQLVMDKARAVKGSDVFAVTEVWDDPEIVDKYAKTIGCSFNFYFTEAIRESMQHGAVYKIVDCFQRTLTKKPYKPSNFTGNHDMHRLAQLLSQEEQRKVFFGLLMTTPGVPFIYYGDELGMKGQYDSTFTEDVIEPFPWYASLSGEGQAFWKAVRFNRAFTGVSVEEQLNRENSLLKE	253	Alpha amylase, catalytic domain	Alpha-amylase	PF00128.26	1.9E-33	116.6	1.2E-37	2.3E-33	125	334	1	202	-	-	-	No SP or TM regions found	No SP or TM regions found	No SP or TM regions found	O86956.1	2.61E-59	40.945	196	wp_011994853.1	2.21E-177	92.885	498	NO	NO	TTATGGCATAACAGAAATGGCAAGTGGTACTATGGAGTCTTTGGTGGTTCATCTCCAGATTTAAACTATGAAAATCCAGAAGTTGTTGAAAAATCACTTGAGATAGTCGAATTTTGGTTGAAACAAGGTGTGGATGGCTTCAGATTCGATGCAGCAAAACATTTATATGACTATGATATAGACGAAGGAAAATTCAGATATATTCACGAAAAGAACGTGAACTATTGGCAACTTGTCATGGATAAAGCTCGTGCAGTCAAGGGTTCTGATGTATTTGCCGTCACAGAAGTTTGGGACGATCCTGAAATCGTTGATAAATACGCAAAGACCATCGGCTGTTCTTTCAATTTCTATTTCACAGAAGCAATAAGAGAATCGATGCAACATGGCGCTGTGTAC…
37	contig20141_377_Ch2-EY65S_meta_1_375_-	HotZyme_Ch2_EY65S	65	7	HNRNGKWYYGVFGGSSPDLNXENPEVVEKSLEIVEFWLKQGVDGFRFDAAKHIYDYDINEGKFRYVHEKNVNYWQLVMDKARTVKGSDVFAVTEVWDDPEIVDKYAKTIGCSFNFYFTEAIRESM	125	Alpha amylase, catalytic domain	Alpha-amylase	PF00128.26	3E-16	60	1.6E-20	3E-16	129	243	1	125	-	-	-	No SP or TM regions found	No SP or TM regions found	No SP or TM regions found	P20845.1	3.93E-22	40.984	93.2	hgq77423.1	3.41E-79	91.2	242	NO	NO	CATAACAGAAATGGCAAGTGGTACTATGGAGTCTTTGGTGGTTCATCTCCAGATTTAAACTANGAAAATCCAGAAGTTGTTGAAAAATCACTTGAGATAGTCGAATTTTGGTTGAAACAAGGTGTGGATGGTTTCAGATTCGATGCAGCAAAACATATATACGATTACGATATAAACGAAGGTAAGTTCAGATATGTTCACGAAAAGAACGTGAACTATTGGCAACTTGTCATGGACAAAGCTCGTACAGTCAAGGGGTCTGATGTATTTGCCGTCACAGAAGTCTGGGACGATCCTGAAATCGTTGATAAATATGCAAAAACCATCGGCTGTTCTTTCAATTTCTATTTCACAGAAGCAATAAGAGAATCGATG
38	contig147000_433_Ch2-EY65S_meta_2_430_+	HotZyme_Ch2_EY65S	65	7	NGEKPYVDYFLWAQPHFNLSEKRHWDEELLWHNRNGKWYYGVFGGSSPDLNYENPEVVEKSLEIVEFWLKQGVDGFRFDAAKHLYDYDIDEGKFRYIHEKNVNYWQLVMDKARAVKGSDVFAVTEVWDDPEIVDKYAKTIGCS	143	Alpha amylase, catalytic domain	Alpha-amylase	PF00128.26	3.1E-18	66.5	1.8E-22	3.5E-18	92	218	1	140	-	-	-	No SP or TM regions found	No SP or TM regions found	No SP or TM regions found	P20845.1	6.49E-26	41.176	104	wp_064012010.1	5.29E-95	92.308	283	NO	NO	AACGGAGAGAAACCTTACGTTGATTATTTCCTATGGGCACAGCCACACTTTAATTTGTCTGAAAAAAGACATTGGGATGAAGAACTATTATGGCACAACAGAAATGGCAAGTGGTACTATGGAGTCTTTGGTGGCTCATCTCCAGATTTGAACTACGAAAATCCAGAAGTTGTTGAAAAATCACTTGAAATAGTTGAATTTTGGTTGAAACAAGGTGTGGATGGCTTCAGATTCGATGCAGCAAAACATTTATATGACTATGATATAGACGAAGGAAAATTCAGATATATTCACGAAAAGAACGTGAACTATTGGCAACTTGTCATGGATAAAGCTCGTGCAGTCAAGGGTTCTGATGTATTTGCCGTCACAGAAGTTTGGGACGATCCTGAAATCGTT…
39	contig107726_713_Ch2-EY65S_meta_2_712_-	HotZyme_Ch2_EY65S	65	7	NATGCGNEIATEKPMVRKFIIDTVLYWTEEFHIDGFRFDLMGLIDANTMRMVAKEVRKRNPCALIYGEGWVMGDSSCVLEERTTIESTAHQGYSIGLFNDRIRDSIRGDLDGFKTGFMHGNLSDVERLKQGIKAAIDDFAKEPDECVNYVSCHDNLTLFDKALKTMVGEDIFWIDRACRLANAIVLTSQGIAFLHGGVEFNRSKGGHPNTYNAGDNINKIDWSLKEKFYDTFKFYCD	237	Alpha amylase, catalytic domain	Alpha-amylase	PF00128.26	2.2E-07	30.9	2.4E-11	4.6E-07	143	329	7	208	DX{23,25}GX{66,68}D||DX{23,25}GX{66,68}D	45||144	138||237	No SP or TM regions found	No SP or TM regions found	No SP or TM regions found	O33840.2	8.63E-54	41.532	188	wp_031462044.1	6.75E-55	40.876	190	NO	NO	AATGCAACAGGCTGCGGTAATGAAATAGCCACAGAAAAACCAATGGTGAGAAAGTTTATAATCGACACGGTACTGTACTGGACAGAAGAGTTCCACATAGACGGATTTAGGTTTGATCTTATGGGGCTTATTGATGCAAATACCATGAGAATGGTTGCAAAGGAGGTAAGGAAAAGAAATCCTTGTGCGCTCATTTATGGTGAAGGTTGGGTGATGGGCGACAGCTCCTGCGTTTTAGAAGAAAGAACAACAATTGAGTCAACTGCTCATCAGGGGTACTCTATTGGACTTTTCAATGACAGGATAAGAGACAGCATAAGAGGTGATCTTGATGGGTTCAAAACAGGGTTTATGCATGGGAATCTTTCAGATGTTGAGAGGTTAAAACAAGGGATAAAG…
40	contig8465_804_Ch2-EY65S_meta_1_801_+	HotZyme_Ch2_EY65S	65	7	GQYYLHLFLPEQPDLNWQNPEVREAIHEAMRFWLRRGVDGFRVDVLWLLAKDPLFRDEPGSPSWRPGLPDRLRHEHPYTEDQPETYAYVRELRYVLDEFSQPGQERVMVGEIYLPLHRLVRYYRAGCHLPFNFSLITEGLPHWQPETIARIVEAYESLLTPWDWPNWVLGNHDQPRLASRLGEAQARVAAMLLFTLRGTPTWYYGDELALPNGEIPPERVQDPAALRQKDRAPADYHSLGRDPERTPMPWDTSPYAGFSTVEPWLPL	267	Alpha amylase, catalytic domain	Alpha-amylase	PF00128.26	2.3E-38	132.7	1.5E-42	2.9E-38	130	334	1	219	-	-	-	No SP or TM regions found	No SP or TM regions found	No SP or TM regions found	Q17058.1	8.77E-55	42	188	wp_038057789.1	0	99.251	540	NO	NO	GGGCAGTACTACCTCCACCTCTTCCTGCCCGAGCAACCCGACCTCAACTGGCAAAACCCCGAGGTGCGGGAGGCCATCCACGAGGCCATGCGCTTCTGGCTAAGGCGGGGGGTGGATGGTTTTCGGGTGGACGTGCTCTGGCTTTTGGCCAAGGACCCCCTCTTCCGGGACGAGCCGGGTAGCCCCTCCTGGCGGCCCGGGCTTCCCGACCGCCTGCGCCACGAACACCCCTATACCGAGGACCAGCCGGAAACCTACGCCTACGTGCGGGAGTTGCGGTATGTCCTGGACGAGTTCAGCCAGCCCGGACAGGAACGGGTCATGGTGGGGGAGATCTACCTTCCCCTCCACCGCCTGGTGCGCTACTACCGGGCGGGGTGCCACCTTCCCTTCAACTTC…
41	contig15677_1161_Ch2-EY65S_meta_1_1158_-	HotZyme_Ch2_EY65S	65	7	CAKSPTNNVENESVLAVDNFVVEELGDDSEVFSTSGYSATYDVINNTLKISWNTSASGTFRIYRKLTDNSYKLLTSTKSKSISVNNFYAKDFYQTQSIEIRLVASSSSESKLMEISRNDIRQTFAAPKISSSVMYKLFIRSFYDSDGNGVGDFKGVQQKVDYLKSLGVDTVWFLPFNKAKSYHGYDVEDYYDAEPDYGTMRDLEEMIKTLNNNGINVVLDLVVNHTSDTHPYFLDAVERTTSSPYWNWYLMSLSEPANKNGWHYKVNSKNQKVWYFGLFXXSMPDLNFDNPAVRAEIRRIIDFWLTVGVNGFRLDAVKHYYGWSWDDGIQKSAEASREIANYIISKLPTAIIVGELFDGNPSNLNLFAPMPVFNFTFMFNVRGTPE	386	Alpha amylase, catalytic domain	Alpha-amylase	PF00128.26	9.1E-55	186.6	8.8E-59	1.7E-54	1	238	151	384	-	-	-	No SP or TM regions found	No SP or TM regions found	No SP or TM regions found	P14899.2	6.44E-60	42.126	204	wp_012579895.1	2.87E-149	61.625	449	NO	NO	TGTGCCAAGAGTCCTACAAATAATGTAGAAAATGAAAGTGTTTTAGCAGTAGATAATTTTGTTGTTGAAGAGTTAGGAGATGATTCAGAGGTATTTTCTACATCTGGATATTCGGCTACTTACGATGTTATCAATAATACTTTAAAAATAAGTTGGAATACAAGTGCGAGTGGAACTTTCAGAATTTACAGAAAGTTGACTGATAATTCTTATAAACTTTTAACATCAACTAAGAGTAAATCTATATCAGTTAACAACTTTTATGCGAAAGATTTCTATCAAACTCAAAGCATTGAAATTAGATTGGTTGCCTCTTCGTCTTCTGAGTCAAAGTTGATGGAAATAAGTCGAAATGATATTAGGCAAACGTTTGCTGCTCCAAAAATTTCGTCTTCTGTT…
42	contig109715_443_sunspring_meta_2_442_+	HotZyme_sun_spring	64	5.8	EDLRALVSQAHSYGIRVILDFVANHASNQHPFFLAAQANRQSPYYSWYTFERWPDEYKSFFGVKEVPQFNLEYPPARQYILEVARYWMREHGVDGYRLDYALGPSRNFWTDFRRAVRTVRSDAFTFAEAVAPPEMLRTFEGRLDGCL	147	Alpha amylase, catalytic domain	Alpha-amylase	PF00128.26	6.8E-20	72	1.5E-21	2.9E-17	52	214	1	141	-	-	-	No SP or TM regions found	No SP or TM regions found	No SP or TM regions found	P14898.2	1.03E-35	42.177	132	mbc7260752.1	4.89E-102	99.32	305	NO	NO	GAAGACCTGCGCGCGCTGGTTTCACAGGCACACAGCTACGGCATACGCGTTATCTTGGATTTCGTCGCTAACCACGCCTCAAACCAGCACCCCTTCTTTCTTGCCGCTCAGGCGAACCGCCAAAGCCCTTATTATTCATGGTACACGTTTGAACGATGGCCTGATGAGTACAAATCCTTCTTCGGGGTCAAGGAAGTGCCACAGTTCAACTTGGAATACCCACCGGCACGGCAATATATACTGGAAGTGGCACGATACTGGATGCGCGAACATGGTGTTGACGGGTACCGGTTGGACTATGCATTAGGCCCATCGCGCAATTTTTGGACCGACTTTCGCCGTGCAGTGCGGACTGTGCGCTCCGATGCCTTCACTTTCGCCGAGGCAGTAGCTCCACCT…
43	contig113146_503_sunspring_meta_3_299_-	HotZyme_sun_spring	64	5.8	MGCNVIWVLPVMDVEGTVDQGTNIGYNIVDFYHVEPYYGTEDDFRQFVRRAHELGLRVILDVTPNHTSRSHPLALDVRAKKRFSRYYDFYQHSIIPHDD	99	Alpha amylase, catalytic domain	Alpha-amylase	PF00128.26	2E-22	80.3	1.1E-26	2.2E-22	16	100	1	98	-	-	-	No SP or TM regions found	No SP or TM regions found	No SP or TM regions found	P14899.2	8.41E-12	42.424	62.8	mbp1657856.1	6.99E-32	55.102	119	YES	NO	GTGGGGTGCAACGTCATCTGGGTGCTGCCGGTGATGGACGTGGAGGGCACAGTCGATCAGGGAACAAACATTGGCTACAATATCGTCGATTTCTACCATGTCGAGCCTTACTACGGCACGGAGGATGACTTCCGCCAGTTCGTGCGCCGCGCCCACGAGTTAGGGCTACGGGTAATTTTGGACGTCACGCCCAATCACACCAGCCGTTCACATCCATTGGCCTTGGACGTGCGCGCCAAGAAGCGCTTTAGCAGGTACTACGACTTTTATCAGCACTCCATCATTCCGCACGATGAC
44	contig158193_487_Ch2-EY65S_meta_2_484_-	HotZyme_Ch2_EY65S	65	7	YGVGHGQYYGWRIDGPYDPINGKRFNKNKLLIDPYAKAITTFFDWDDDAVYGYDRKSLLQDLSFSSLDSASSMVRSIVIDDSKYDWEDDKQLHIPWNETIIYEMHVRLFTISPTSKVKFPGTFLGIVEKLDHLKELGVTTIELMPIFEFNLNSNPNVNPIT	161	Alpha amylase, catalytic domain	Alpha-amylase	PF00128.26	4.6E-05	23.2	4.9E-09	9.3E-05	1	29	121	158	-	-	-	No SP or TM regions found	No SP or TM regions found	No SP or TM regions found	O04196.1	1.82E-30	42.958	119	wp_072758047.1	2.99E-99	86.957	303	NO	NO	TATGGAGTTGGACATGGTCAATACTACGGATGGCGGATAGATGGTCCTTATGATCCTATAAACGGTAAAAGGTTCAATAAAAATAAACTTTTGATAGATCCATACGCAAAGGCGATAACGACGTTTTTCGACTGGGACGATGATGCGGTGTACGGATATGATAGGAAATCTCTATTGCAGGATTTGTCGTTCTCTTCACTTGATTCAGCAAGTAGCATGGTACGTTCAATTGTAATCGATGACTCAAAGTACGATTGGGAAGATGACAAACAATTACACATACCTTGGAACGAAACTATTATATACGAAATGCACGTTAGACTATTTACCATAAGTCCGACGTCTAAGGTAAAGTTTCCAGGCACTTTCTTGGGAATAGTGGAAAAACTTGACCATCTC…
45	contig46083_325_Ch2-EY65S_meta_2_322_+	HotZyme_Ch2_EY65S	65	7	RETVKTINPEAYLVGEIWEVNPRWVSEGHFDGLMNYPLREAILRFLNRETTASQFVQGVEHVLNAYAPENRLAMYVPLGSHDTPRVMTVLGGHREVVKLAFALQFAL	107	Alpha amylase, catalytic domain	Alpha-amylase	PF00128.26	1.2E-05	25.1	7.2E-10	1.4E-05	202	314	1	107	-	-	-	No SP or TM regions found	No SP or TM regions found	No SP or TM regions found	A0A7U9P668.1	4.14E-23	43.519	95.5	rmf50164.1	1.06E-39	57.009	139	NO	NO	CGCGAGACTGTCAAGACGATCAACCCTGAAGCTTATTTGGTAGGGGAAATTTGGGAAGTCAACCCGCGTTGGGTTAGCGAAGGGCACTTTGATGGTTTGATGAATTACCCCTTACGCGAAGCGATTTTGCGCTTTCTCAACCGAGAGACGACGGCTAGCCAGTTTGTCCAAGGCGTTGAGCACGTGCTCAATGCGTATGCCCCTGAGAACCGCTTGGCGATGTATGTGCCTTTGGGCTCTCACGATACCCCGCGGGTGATGACCGTGTTGGGAGGACATCGCGAAGTGGTTAAACTGGCATTTGCCCTTCAGTTTGCCCTG
46	contig125374_1080_Ch2-EY65S_meta_39_1079_+	HotZyme_Ch2_EY65S	65	7	MAWYEGAFFYQIFPDRYFRAGPPGKPAPSGPFEPWEAPPTLRGFKGGTLWGIAEKIPYLKDLGVEALYLNPIFASTANHRYHTTDYLQVDPVLGGNAALRHLLEVAHAHGMRVILDGVFNHTGRGFFAFQHLLENGEASPYRDWYHVKGFPLNPYGRNPNYEAWWGNPELPKLRVETPAVREYLLEVAEYWIRFGADGWRLDVPNEIPDPEFWRAFRRRVKGANPEAYLVGEIWEEADPWLQGDMFDATMNYPLSRAILGFVGGEALDQELAARSGLGRVEPLQALAFSHRLENLFSRYREEVVRSQMNLLTSHDTPRLLTLFKGKVERARLALSLLFLLPGNPTVY	347	Alpha amylase, catalytic domain	Alpha-amylase	PF00128.26	9.2E-60	203	6.9E-64	1.3E-59	1	323	47	347	-	-	-	No SP or TM regions found	No SP or TM regions found	No SP or TM regions found	Q59226.1	9.75E-94	43.966	292	wp_027887179.1	6.4E-174	66.571	494	YES	NO	GTGGCCTGGTACGAGGGCGCCTTCTTCTATCAGATCTTTCCCGACCGTTACTTCCGGGCAGGCCCCCCGGGCAAGCCCGCCCCCAGCGGTCCCTTTGAACCCTGGGAAGCCCCGCCCACCCTGCGGGGCTTCAAGGGGGGCACCCTCTGGGGGATCGCGGAGAAAATCCCCTACCTCAAGGACCTGGGGGTGGAGGCCCTCTACCTGAACCCCATCTTCGCCTCCACCGCCAACCACCGCTACCACACCACGGACTACCTCCAGGTGGACCCCGTCCTGGGGGGGAACGCCGCCTTGCGCCACCTGCTGGAGGTGGCCCACGCCCACGGCATGCGCGTCATCCTGGACGGGGTTTTCAACCACACGGGGAGGGGGTTTTTCGCCTTCCAGCACCTTTTG…
47	contig47093_461_Ch2-EY65S_meta_3_458_-	HotZyme_Ch2_EY65S	65	7	IDYFQVRKDLGDWDDIRALKSDFELIFDFVLNHISSKSEWFQRFLAGDQKFSEYFIAFDKKVETSSVYRPRAHPLLTHFQMGDCAALKDGLLNYSRRPSRIDTKEKKLCLKYLWTTFSPDQIDLNYQNPEVFLEMVKILLFYVAQGASAIRL	152	Alpha amylase, catalytic domain	Alpha-amylase	PF00128.26	1.2E-12	48.2	1E-16	1.9E-12	40	171	1	152	-	-	-	No SP or TM regions found	No SP or TM regions found	No SP or TM regions found	G0GBS4.1	4.09E-37	44.079	136	ehn60139.1	4.57E-39	45.395	140	NO	NO	ATTGACTATTTTCAGGTAAGAAAAGATTTAGGAGATTGGGATGATATTAGAGCCTTAAAGAGCGATTTTGAGTTAATTTTTGATTTTGTTTTAAATCATATTTCCTCAAAATCGGAGTGGTTTCAAAGATTTTTAGCGGGTGATCAAAAGTTTTCCGAGTATTTTATTGCTTTTGACAAAAAAGTAGAAACTTCCTCTGTTTATCGACCACGAGCTCATCCTTTATTAACTCATTTTCAAATGGGTGATTGTGCAGCTCTAAAAGATGGTTTATTAAACTATAGCCGACGGCCGTCACGTATAGATACCAAAGAAAAAAAACTTTGTTTAAAATATCTTTGGACCACTTTTTCCCCGGATCAAATTGATTTAAACTATCAAAATCCAGAAGTTTTTTTA…
48	contig147653_294_Ch2-EY65S_meta_1_291_-	HotZyme_Ch2_EY65S	65	7	PDLNYENPEVVEKSLEIVEFWLKQGVDGFRFDAAKHIYDYDVNEGKFRYVHEKNVNYWQLVMDKARKVKGSDVFAVTEVWDDPEIVDKYAKTIGCSF	97	Alpha amylase, catalytic domain	Alpha-amylase	PF00128.26	2E-15	57.3	1.2E-19	2.2E-15	141	218	1	94	-	-	-	No SP or TM regions found	No SP or TM regions found	No SP or TM regions found	P20845.1	5.42E-19	44.33	83.2	wp_072757715.1	3.01E-58	89.691	187	NO	NO	CCAGATTTGAACTACGAAAATCCAGAAGTTGTTGAAAAATCACTCGAAATAGTCGAATTTTGGTTGAAACAAGGTGTGGATGGTTTCAGATTTGATGCAGCAAAACATATATACGATTACGATGTAAACGAAGGTAAGTTCAGATATGTTCACGAAAAGAACGTTAACTATTGGCAACTTGTCATGGATAAAGCTCGTAAAGTCAAGGGTTCTGATGTATTTGCCGTCACAGAAGTCTGGGACGATCCTGAAATCGTTGATAAATACGCAAAAACCATCGGCTGTTCTTTC
49	contig25467_897_Ch2-EY65S_meta_1_894_+	HotZyme_Ch2_EY65S	65	7	RLELRNEILKKGLLVTFIDNHDMERFGKGLTPNITKQALGLLLTLPGLPVIYYGTEQYFEETRASMFKNGWGSMEQDHFNTESDMYKFIKEAIQFRKSHPATRYGEVKVLLSEKRGAGLLVYTLKSQEEELFVVLNTSNEARITNFKSPYEPGTVLEPIYNATGGTSTPIVVKDQGFITFRMPGKSLTIFAISKDKEEVYKPNVDIKLNFANGEKVTQLREISGETNARTIYVYIDRKVENEIKIEPKDGKFSFSIDPFKLDPGEHILLVRAVGRNVKDTIYTEEITFNVELEKKLLA	298	Alpha amylase, catalytic domain	Alpha-amylase	PF00128.26	5.9E-10	39.3	5.6E-14	1.1E-09	276	332	3	66	-	-	-	No SP or TM regions found	No SP or TM regions found	No SP or TM regions found	P26827.2	2.79E-14	44.33	76.3	hgu51964.1	2.54E-172	79.53	496	NO	NO	AGACTTGAATTGAGAAACGAGATTTTGAAGAAAGGATTACTTGTAACATTCATCGATAACCACGATATGGAAAGATTTGGAAAAGGCCTAACACCAAATATAACTAAACAAGCACTTGGATTGTTATTAACTTTACCAGGTTTACCAGTCATATACTACGGTACCGAGCAGTATTTTGAAGAAACCAGAGCTTCGATGTTCAAAAATGGTTGGGGATCTATGGAACAAGACCATTTCAATACAGAGAGTGATATGTACAAATTCATAAAAGAGGCTATCCAATTTAGAAAATCACATCCAGCAACAAGATACGGAGAAGTTAAAGTGTTGTTATCCGAAAAACGAGGCGCAGGACTTTTAGTTTACACATTGAAATCACAAGAAGAAGAGCTGTTCGTC…
50	contig150603_385_sunspring_meta_2_286_-	HotZyme_sun_spring	64	5.8	MRCMTMEVAAELGGEEALRQLRARCWQRGIRLASDMVPNHMGIDSRWVVEHPEWFISLPYPPFPSYTFSGPDLSSDARMQVYIEDHYYTRTDAAV	95	Alpha amylase, catalytic domain	Alpha-amylase	PF00128.26	1.8E-06	27.8	9.5E-11	1.8E-06	43	87	5	91	-	-	-	No SP or TM regions found	No SP or TM regions found	No SP or TM regions found	P9WQ20.1	0.022	44.444	35.8	mbc7186973.1	8.69E-55	96.629	184	YES	NO	ATGCGCTGTATGACTATGGAGGTGGCGGCCGAGCTCGGGGGCGAGGAGGCGCTGCGCCAGTTGCGCGCGCGCTGTTGGCAACGGGGCATCCGCCTGGCAAGCGACATGGTGCCCAACCACATGGGCATCGACTCGCGGTGGGTGGTGGAGCACCCGGAGTGGTTCATCTCCCTGCCGTACCCTCCTTTTCCCTCGTACACCTTTTCGGGGCCGGACCTGTCCTCGGATGCCCGCATGCAGGTGTACATCGAGGACCACTACTACACGCGCACCGATGCGGCGGTG
51	contig45338_336_sunspring_meta_3_335_+	HotZyme_sun_spring	64	5.8	LDYVKSMGYNVIWLMPVMLNQDRIDAVGGGYGIVDFYKIAPEYGTMDDFKEFLNKAHSLGIKVILDITVNHVADGHPWIQSIKQYREDSPYWDFVQHTIFPHGEELPQSYS	111	Alpha amylase, catalytic domain	Alpha-amylase	PF00128.26	1.6E-26	93.7	9.1E-31	1.8E-26	10	100	1	110	-	-	-	No SP or TM regions found	No SP or TM regions found	No SP or TM regions found	A0R6E0.1	1.38E-19	44.681	85.5	mbp1657856.1	3.09E-34	54.369	126	NO	NO	CTTGATTATGTTAAGTCAATGGGCTACAATGTCATTTGGCTTATGCCTGTGATGTTGAATCAAGATCGTATTGACGCTGTTGGTGGCGGATACGGTATAGTTGATTTTTATAAAATTGCCCCAGAATACGGAACTATGGACGATTTTAAAGAATTTTTGAACAAAGCTCACTCGCTTGGAATCAAAGTTATCCTTGATATCACCGTTAATCATGTTGCCGATGGACATCCCTGGATTCAAAGCATAAAACAGTATCGTGAAGATTCACCATACTGGGATTTCGTTCAACATACAATTTTCCCACACGGTGAAGAACTCCCTCAATCTTATTCT
52	contig105595_529_sunspring_meta_2_298_-	HotZyme_sun_spring	64	5.8	MDTLYLTPVFASVTHHNYDIDDYEHVDPQIGTNADLKALADTLHQHGMRLVLDGVFNHVGIYFFAFQDLLRHQERSPFRDWFIVERFPVAVEPNPNYWA	99	Alpha amylase, catalytic domain	Alpha-amylase	PF00128.26	3.9E-22	79.3	2.1E-26	4E-22	18	104	1	99	-	-	-	No SP or TM regions found	No SP or TM regions found	No SP or TM regions found	P32818.1	3.58E-26	44.681	103	nsw78632.1	9.42E-33	60.825	121	YES	NO	GTGGATACACTGTACCTAACGCCTGTGTTCGCCTCCGTTACGCACCATAACTACGATATCGACGACTATGAGCATGTTGACCCCCAAATCGGCACTAATGCCGACCTGAAAGCGCTCGCGGACACCTTGCACCAACATGGCATGCGCCTCGTGCTGGATGGCGTTTTCAATCATGTGGGCATCTACTTCTTTGCATTTCAAGACCTGCTGCGCCATCAGGAGCGATCCCCCTTCCGTGATTGGTTCATCGTGGAACGGTTTCCCGTAGCCGTTGAGCCAAACCCAAACTACTGGGCA
53	contig75365_261_Ch2-EY65S_meta_2_259_-	HotZyme_Ch2_EY65S	65	7	IYYSVFLDGFYNGNKANDPAPTVEWNKPPDREYHYGGDIAGLIEKLPYLDSLNFDILLLQPILAANSNHKYDTRDFASIDGSFGDT	86	Alpha amylase, catalytic domain	Alpha-amylase	PF00128.26	6E-12	45.9	3.8E-16	7.2E-12	1	50	37	86	-	-	-	No SP or TM regions found	No SP or TM regions found	No SP or TM regions found	Q08751.1	9.29E-20	44.828	84.7	ucf71424.1	6.46E-25	55.294	98.6	NO	NO	ATATATTATAGTGTATTTCTGGATGGTTTCTACAATGGAAACAAAGCCAATGACCCTGCCCCGACGGTAGAATGGAATAAACCTCCGGACCGGGAATACCATTATGGCGGTGATATCGCCGGACTTATAGAAAAACTACCCTATCTTGATTCGCTAAATTTTGATATCTTATTACTCCAACCCATCCTCGCCGCAAATTCCAACCATAAATATGACACCCGGGATTTTGCCAGTATTGATGGGAGTTTTGGGGACACG
54	contig151187_218_Ch2-EY65S_meta_1_216_+	HotZyme_Ch2_EY65S	65	7	SLEDFKYMVDTLHENGIKLVIDLPLNHVSDRHPWFKAAMNGEKPYVDYFLWAQPHFNLSEKRHWDEELLWHN	72	Alpha amylase, catalytic domain	Alpha-amylase	PF00128.26	1.4E-12	47.9	7.4E-17	1.4E-12	51	107	1	72	-	-	-	No SP or TM regions found	No SP or TM regions found	No SP or TM regions found	O86956.1	1.92E-17	44.928	77.4	wp_064012010.1	5.2E-43	93.056	146	NO	NO	TCACTTGAAGATTTTAAGTACATGGTCGACACACTCCATGAAAACGGTATAAAACTTGTCATAGACTTACCACTAAATCACGTTTCAGACAGACATCCATGGTTCAAAGCCGCTATGAACGGAGAGAAACCTTACGTTGATTATTTCCTATGGGCACAGCCACACTTTAACTTATCTGAGAAAAGGCATTGGGACGAAGAACTATTATGGCATAAC
55	contig101262_497_sunspring_meta_1_495_+	HotZyme_sun_spring	64	5.8	TPIVQNRSPLDYHGYHAWDFNTVDPRLESPGYTFQTLIDSAHAKGIKVILDVVLNHAGRFGIKHRAEIKYNTDPTKPWGQDRFGNPLQPNPNWQYDGMTPNPDDNKIWSRANLAPMPPPFNQNLAAFNFPSKENYVDTSDPNWYHHSGNGFAQGYDDTVNLYYRA	165	Alpha amylase, catalytic domain	Alpha-amylase	PF00128.26	4.2E-14	53	2.6E-18	5.1E-14	24	118	1	116	-	-	-	No SP or TM regions found	No SP or TM regions found	No SP or TM regions found	P21543.1	1.46E-08	45	56.2	wp_172674369.1	3.47E-83	72.727	259	NO	NO	ACGCCAATTGTTCAAAACCGCAGTCCGCTCGATTATCACGGCTATCACGCTTGGGATTTCAATACCGTCGACCCTCGATTAGAGTCGCCCGGCTATACCTTCCAAACCCTCATTGATTCTGCCCACGCCAAAGGCATCAAGGTGATTTTAGATGTAGTGCTTAATCATGCTGGTCGCTTCGGCATTAAACATCGCGCCGAAATTAAATACAATACTGACCCAACAAAGCCTTGGGGACAAGACCGTTTCGGCAATCCCCTTCAACCGAACCCGAATTGGCAGTACGATGGCATGACGCCCAATCCCGACGATAATAAAATCTGGTCGCGCGCCAATCTTGCGCCGATGCCACCACCGTTCAATCAAAATCTTGCTGCATTTAATTTTCCAAGCAAAGAA…
56	contig42935_336_sunspring_meta_2_316_-	HotZyme_sun_spring	64	5.8	MVMSILREILRYYQGGDFKGLIENLDYIKGMGFNCDMDNPPVMQPPGRYVNSSKTYDAAGYHGYWGWDLSRVDPHLESRGYTYKDLIERAHKKGIKIIQDVVINH	105	Alpha amylase, catalytic domain	Alpha-amylase	PF00128.26	7.5E-17	62	4.6E-21	8.8E-17	1	76	16	105	-	-	-	No SP or TM regions found	No SP or TM regions found	No SP or TM regions found	Q05884.1	9.78E-19	45.745	82.8	mbp5287584.1	1.6E-46	75	157	YES	NO	ATGGTGATGAGTATATTAAGGGAAATACTGAGGTATTATCAGGGAGGTGATTTTAAAGGGCTTATAGAAAACCTTGACTATATAAAGGGAATGGGTTTTAATTGCGATATGGATAATCCCCCTGTGATGCAGCCACCTGGGAGATATGTAAACTCATCAAAAACATATGATGCAGCAGGTTATCATGGTTATTGGGGATGGGATCTTTCAAGGGTTGATCCTCATCTTGAAAGTCGAGGCTATACATATAAGGATCTCATAGAGAGAGCACATAAAAAGGGTATCAAGATAATACAGGATGTTGTCATAAATCAT
57	contig122665_305_Ch2-EY65S_meta_1_303_-	HotZyme_Ch2_EY65S	65	7	TRLNKNKKLAMLAAVYNLTYQGIPMIYYGDEIGMEGGHDPDCRRGMIWEEEKQDKEIFKLYRRLIDLKKTSSALNSDNVKEFSIGDVLCFERKSESEVVYI	101	Alpha amylase, catalytic domain	Alpha-amylase	PF00128.26	5.8E-07	29.5	4.4E-11	8.5E-07	301	336	1	40	-	-	-	No SP or TM regions found	No SP or TM regions found	No SP or TM regions found	P29964.2	1.24E-22	46.154	93.6	wp_014043234.1	5.81E-66	99.01	210	NO	NO	ACAAGGCTAAATAAAAATAAAAAACTTGCAATGCTTGCTGCAGTGTACAACCTCACCTATCAGGGAATTCCTATGATTTACTATGGTGATGAGATTGGAATGGAAGGCGGGCATGACCCTGACTGCAGAAGGGGGATGATATGGGAAGAAGAAAAGCAGGACAAGGAGATTTTTAAGCTTTACAGAAGATTGATAGATCTCAAAAAAACATCTTCGGCTCTAAATAGCGACAATGTTAAAGAGTTTTCGATTGGTGATGTGCTTTGCTTTGAAAGAAAAAGTGAAAGTGAAGTTGTGTACATT
58	contig9155_1062_Ch2-EY65S_meta_23_1060_-	HotZyme_Ch2_EY65S	65	7	VTSCAKSPTNNVENESVLAVDNFVVEELGDDSEVFSTSGYSATYDVINNTLKISWNTSASGTFRIYRKLTDNSYKLLTSTKSKSISVNNFYAKDFYQTQSIEIRLVASSSSESKLMEISRNDIRQTFAAPKISSSVMYKLFIRSFYDSDGNGVGDFKGVQQKVDYLKSLGVDTVWFLPFNKAKSYHGYDVEDYYDAEPDYGTMRDLEEMIKTLNNNGINVVLDLVVNHTSDTHPYFLDAVERTTSSPYWNWYLMSLSEPANKNGWHYKVNSKNQKVWYFGLFDSSMPDLNFDNPAVRAEIRRIIDFWLTVGVNGFRLDDVKHFYGWSWDHGIQSQQKHFVRLRII	345	Alpha amylase, catalytic domain	Alpha-amylase	PF00128.26	9E-49	166.9	4.7E-53	9E-49	1	178	154	341	-	-	-	No SP or TM regions found	No SP or TM regions found	No SP or TM regions found	P14899.2	7.01E-56	46.231	192	wp_012579895.1	4.88E-127	62.791	389	YES	YES	GTCACAAGTTGTGCCAAGAGTCCTACAAATAATGTAGAAAATGAAAGTGTTTTAGCAGTAGATAATTTTGTTGTTGAAGAGTTAGGAGATGATTCAGAGGTATTTTCTACATCTGGATATTCGGCTACTTACGATGTTATCAATAATACTTTAAAAATAAGTTGGAATACAAGTGCGAGTGGAACTTTTAGAATTTATAGAAAGTTGACGGATAATTCTTATAAACTTTTAACATCAACTAAGAGTAAATCTATATCAGTTAACAACTTTTATGCGAAAGATTTCTATCAAACTCAAAGCATTGAAATTAGATTGGTTGCCTCTTCGTCTTCTGAGTCAAAGTTGATGGAAATAAGTCGCAATGATATTAGGCAAACGTTTGCTGCTCCAAAAATTTCG…
59	contig18595_289_sunspring_meta_3_287_+	HotZyme_sun_spring	64	5.8	FAQSARVPKPNNLEPWDSPPTLYGFKGGDLRGILERLDYLQDLGVNAIYFNPIFQSTANHRYHTHDYYRVDPILGGDEAFRGLLDEAHRRGIRVV	95	Alpha amylase, catalytic domain	Alpha-amylase	PF00128.26	7.1E-24	85.1	4.2E-28	8E-24	1	69	28	95	-	-	-	No SP or TM regions found	No SP or TM regions found	No SP or TM regions found	Q08341.1	4.75E-25	46.316	100	hdx47763.1	6.22E-58	92.632	187	NO	NO	TTCGCCCAGAGCGCGCGGGTACCCAAACCGAATAACCTGGAGCCCTGGGACAGTCCCCCGACCCTCTACGGCTTCAAGGGCGGGGACCTGCGGGGCATCCTGGAGCGGCTGGATTACCTCCAGGACCTGGGTGTCAACGCTATCTACTTCAATCCCATCTTTCAGTCCACCGCCAACCACCGCTATCACACCCACGACTACTACCGGGTGGACCCGATCCTGGGCGGGGATGAGGCCTTCCGGGGCCTGCTGGACGAGGCCCATCGGCGAGGGATCCGGGTTGTT
60	contig57035_273_Ch2-EY65S_meta_2_271_-	HotZyme_Ch2_EY65S	65	7	LLDYAHQQGVRVILDGVFNHCGRGFFAFVDILENQQYSAYRDWFHIHKFPLNAYSRGPARYEAWWGIKSLPKFNTSNPRVRNYLMSVARF	90	Alpha amylase, catalytic domain	Alpha-amylase	PF00128.26	4.5E-12	46.3	2.9E-16	5.5E-12	57	160	1	90	-	-	-	No SP or TM regions found	No SP or TM regions found	No SP or TM regions found	P38940.1	1.18E-23	46.667	95.9	ucf61721.1	3.17E-40	67.033	133	NO	NO	CTTTTAGACTATGCTCACCAGCAGGGGGTACGCGTTATTCTGGATGGTGTTTTCAATCACTGCGGACGCGGTTTTTTTGCCTTTGTAGATATTCTGGAAAATCAGCAGTATTCGGCTTACCGGGATTGGTTTCATATTCACAAATTCCCCCTCAATGCTTACTCCCGTGGGCCAGCACGCTATGAAGCCTGGTGGGGCATTAAAAGCCTGCCCAAATTCAATACCAGCAACCCACGGGTGCGGAATTACCTTATGAGCGTGGCGCGCTTT
61	contig186398_333_sunspring_meta_3_332_-	HotZyme_sun_spring	64	5.8	ITYGTNNEFGFDIVWLMGVWESSLVSEKISQDEEFLRDFVRVHELDVSVIGSSVYSIKRYRLNPSFGFEWEIKSLKDKLNSFGILLFLDFVSNHIAIDADFSDDCIDCFV	110	Alpha amylase, catalytic domain	Alpha-amylase	PF00128.26	0.0001	22.1	6.8E-09	0.00013	16	83	7	107	-	-	-	No SP or TM regions found	No SP or TM regions found	No SP or TM regions found	O42918.1	0.000365	46.667	41.6	mbi4351411.1	2.03E-26	50	103	NO	NO	ATTACTTATGGGACTAACAATGAATTTGGTTTTGATATTGTGTGGCTGATGGGTGTGTGGGAATCTAGCCTTGTTTCTGAAAAGATCTCTCAGGATGAAGAGTTTCTGCGAGATTTTGTAAGAGTGCATGAACTTGATGTCTCTGTTATAGGTTCATCAGTTTATTCTATAAAGAGATATAGACTTAATCCATCATTTGGTTTTGAGTGGGAGATTAAAAGCCTTAAAGATAAACTTAACTCATTTGGTATTTTGCTTTTTCTTGATTTTGTTTCAAATCACATAGCTATAGATGCTGATTTTTCAGATGACTGTATTGATTGTTTTGTG
62	contig172499_442_sunspring_meta_44_439_+	HotZyme_sun_spring	64	5.8	MTIHTPDWVKHAVFYQIFPDRFAKSERVAKPNHLQPWDSLPTPEGYKGGDLLGVTERLDYLQDLGITAIYFTPIFQSASNHRYHTHDYYQVDPMLGATKRFVRCWKPATGAGCVSCSMVCSTTPVAVFFQFH	132	Alpha amylase, catalytic domain	Alpha-amylase	PF00128.26	2.3E-18	66.9	1.4E-22	2.7E-18	1	55	49	112	-	-	-	No SP or TM regions found	No SP or TM regions found	No SP or TM regions found	P29964.2	1.17E-28	47.368	112	pmp78215.1	8.17E-67	78.03	211	YES	NO	ATGACCATCCATACGCCCGACTGGGTCAAACACGCAGTTTTTTATCAGATTTTTCCTGACCGTTTCGCCAAAAGCGAGCGGGTTGCCAAACCCAACCACCTCCAGCCGTGGGATAGCCTGCCAACGCCAGAAGGGTACAAAGGAGGCGATCTTCTGGGAGTGACCGAACGACTGGACTACCTGCAAGACCTGGGGATCACCGCGATCTACTTTACGCCGATCTTCCAATCGGCATCGAACCATCGCTACCATACCCACGACTACTACCAGGTCGATCCTATGCTCGGCGCAACGAAGCGTTTCGTGCGCTGCTGGAAGCCTGCCACCGGCGCGGGATGCGTGTCGTGCTCGATGGTGTGTTCAACCACGCCAGTCGCGGTCTTTTTCCAGTTCCAC
63	contig155104_413_Ch2-EY65S_meta_1_411_+	HotZyme_Ch2_EY65S	65	7	KKGGFFMIGYEIFVRSFADSNDDGIGDFRGIAQKVDYFKMLGVDLIWLTPHFKSPSYHGYDIIDYFDTNSAFGSLEDFKYMVDTLHENGIKLVIDLPLNHVSDRHPWFKAAMNGEKPYVDYFLWAQPHFNLSEKRHW	137	Alpha amylase, catalytic domain	Alpha-amylase	PF00128.26	1.1E-35	123.9	6.3E-40	1.2E-35	1	104	26	137	-	-	-	No SP or TM regions found	No SP or TM regions found	No SP or TM regions found	P80099.2	1.68E-42	48.092	148	wp_164541852.1	8.16E-86	90.84	259	NO	NO	AAAAAGGGAGGTTTCTTCATGATAGGTTATGAGATATTTGTAAGGTCATTTGCTGACTCTAACGATGACGGCATAGGGGATTTCAGGGGTATTGCTCAAAAAGTTGATTACTTTAAAATGCTTGGTGTTGATTTGATATGGTTAACTCCTCACTTCAAATCACCAAGTTACCATGGTTACGATATCATCGATTATTTTGATACAAACTCTGCTTTTGGGTCACTTGAAGATTTTAAGTACATGGTCGACACACTCCATGAAAACGGTATAAAACTTGTCATAGACTTACCACTAAATCACGTTTCAGACAGACATCCATGGTTCAAAGCCGCTATGAACGGAGAGAAACCTTACGTTGATTATTTCCTATGGGCACAGCCACACTTTAACTTATCTGAG…
64	contig90206_337_sunspring_meta_3_335_+	HotZyme_sun_spring	64	5.8	EGDEHGPTLCFRGFENRAYYIPRDGRWPHYANFTGCSNTLNANHSIVRRLIRDCLRYWVREMHVDGFRFDLASVLSRDEWGKPLQSPPLLWDIESDPVLAGTKIIAEAWDA	111	Alpha amylase, catalytic domain	Alpha-amylase	PF00128.26	0.00012	21.9	6.4E-09	0.00012	141	179	18	96	-	-	-	No SP or TM regions found	No SP or TM regions found	No SP or TM regions found	O22637.1	3.95E-33	48.485	124	cag0935735.1	2.66E-53	77.477	179	NO	NO	GAAGGCGACGAACATGGGCCGACGCTCTGTTTTCGCGGCTTTGAGAACCGCGCCTACTATATCCCGCGCGATGGGCGCTGGCCTCATTATGCCAACTTCACCGGCTGTAGCAACACGCTCAACGCGAACCATTCCATTGTGCGGCGCCTCATCCGCGACTGCTTGCGCTATTGGGTACGTGAAATGCACGTGGATGGGTTCCGCTTCGATCTGGCCTCGGTGCTTTCACGGGATGAATGGGGAAAGCCGCTCCAGAGTCCGCCGTTGTTGTGGGATATTGAATCCGATCCCGTGTTGGCCGGGACGAAGATCATCGCCGAAGCGTGGGATGCA
65	contig51721_382_sunspring_meta_248_379_+	HotZyme_sun_spring	64	5.8	MGRDSAHLAWLKTYQGGXLQGVINKLDYLQQLXVTAIWLSPVYD	44	Alpha amylase, catalytic domain	Alpha-amylase	PF00128.26	3.9E-10	39.9	2.3E-14	4.4E-10	1	28	17	44	-	-	-	No SP or TM regions found	No SP or TM regions found	No SP or TM regions found	P25718.1	3.32E-07	48.837	47	opz70591.1	8.51E-11	76.471	56.6	YES	NO	GTGGGACGCGACTCAGCACACCTTGCCTGGCTCAAGACCTACCAAGGGGGTNACCTGCAGGGTGTGATCAACAAGCTCGACTATCTTCAGCAGTTGGGNGTGACCGCAATTTGGCTGTCGCCTGTGTACGAC
66	contig51662_436_sunspring_meta_1_435_+	HotZyme_sun_spring	64	5.8	ILPDRFRNGDPSNDVVSGTHFFYGNLTGGITYTTWNTTVIDPRDPAGPYRNRWGEDFYGGDLQGVTAKLDYLRSLGVTAIYLNPVFRSPSNHKYDTTTYEEVDPHLGGNGALADLLAAAPAHGIRVVLDGVFNHTSSDSLYFDKY	145	Alpha amylase, catalytic domain	Alpha-amylase	PF00128.26	4.2E-32	112.1	2.6E-36	5E-32	1	86	60	145	DX{23,25}GX{66,68}D	4	95	No SP or TM regions found	No SP or TM regions found	No SP or TM regions found	P38939.2	1.66E-36	48.993	135	mbp8864488.1	6.86E-51	58.389	176	NO	NO	ATCCTCCCCGACCGCTTCCGCAACGGCGATCCGTCCAACGACGTCGTCTCCGGCACCCACTTCTTCTACGGCAACCTGACCGGCGGCATCACCTACACGACCTGGAACACAACGGTCATAGACCCTCGCGACCCCGCCGGCCCCTACCGCAACCGCTGGGGCGAGGACTTCTACGGCGGCGACCTGCAGGGGGTGACGGCGAAACTGGACTACCTCCGGTCCCTGGGGGTGACGGCCATCTACCTGAACCCCGTCTTCCGCTCCCCCTCCAACCACAAGTACGACACGACCACCTATGAGGAGGTGGACCCGCACCTGGGCGGGAACGGGGCGCTGGCGGACCTCCTCGCTGCCGCCCCAGCGCACGGCATCCGGGTGGTTCTGGACGGCGTCTTCAAC…
67	contig62765_320_Ch2-EY65S_meta_3_317_-	HotZyme_Ch2_EY65S	65	7	DFFVNNSIDAETFLERMNQIRFDYPLQAYISLLNLLGTHDTPRVLTLANGDISKVKLAMIFQMTYPGAPSIYYGDEIGMLGEKDPDNRRCMIWEQENWNLELLNL	105	Alpha amylase, catalytic domain	Alpha-amylase	PF00128.26	1.6E-14	54.3	9.7E-19	1.9E-14	253	336	1	85	-	-	-	No SP or TM regions found	No SP or TM regions found	No SP or TM regions found	A0A7U9P668.1	2.97E-30	49.505	115	mbo2483746.1	1.32E-33	54.455	122	NO	NO	GATTTCTTTGTGAACAATTCCATAGACGCCGAAACTTTTTTAGAACGGATGAATCAGATAAGGTTTGATTACCCGTTGCAAGCTTATATTTCCTTATTGAATTTACTCGGAACGCACGATACTCCTCGTGTACTGACTTTAGCGAATGGTGATATATCTAAAGTAAAGTTGGCGATGATTTTCCAAATGACCTATCCTGGCGCACCTTCTATTTATTATGGAGATGAAATCGGTATGCTAGGTGAAAAAGACCCTGATAATAGACGATGTATGATTTGGGAGCAGGAAAACTGGAATCTAGAGTTGCTGAATCTC
68	contig24309_295_sunspring_meta_2_292_+	HotZyme_sun_spring	64	5.8	DWVAFRRIPPSVLDERLRLLAMSYPRAVTYGLYNMLSSHDTHRLRTLCGGDWRKVRLAFLLQMTLPGAPAIYYGDEVGMEGGNIPDNRRPMDWNPPA	97	Alpha amylase, catalytic domain	Alpha-amylase	PF00128.26	3.8E-12	46.5	2.3E-16	4.4E-12	275	335	11	87	-	-	-	No SP or TM regions found	No SP or TM regions found	No SP or TM regions found	A0A7U9P668.1	3.23E-25	50	100	nsw78632.1	2.11E-56	90.526	186	NO	NO	GACTGGGTGGCTTTCCGTCGTATTCCACCTTCTGTGCTGGACGAACGCCTGCGTTTGCTGGCGATGAGCTATCCCCGCGCGGTCACATACGGACTGTACAATATGCTCAGCAGTCACGACACCCACCGCCTGCGCACCCTGTGTGGCGGAGACTGGCGCAAAGTGCGGCTGGCTTTTCTGTTGCAGATGACCCTGCCCGGTGCGCCTGCCATCTACTACGGCGACGAGGTGGGCATGGAGGGGGGAAATATCCCCGACAACCGCCGACCGATGGACTGGAATCCCCCCGCG
69	contig116254_270_Ch2-EY65S_meta_2_268_-	HotZyme_Ch2_EY65S	65	7	TRLNKNKKLAMLAAVYNLTYQGIPMIYYGDEIGMEGGHDPDCRRGMIWEEEKQDKEIFKLYRRLIDLKKTSSALNSDYVKEFSIGDVLC	89	Alpha amylase, catalytic domain	Alpha-amylase	PF00128.26	4.1E-07	30	3.4E-11	6.5E-07	301	336	1	40	-	-	-	No SP or TM regions found	No SP or TM regions found	No SP or TM regions found	P29964.2	1.67E-21	50.633	89.7	wp_014043234.1	8.05E-57	98.876	185	NO	NO	ACAAGGCTAAATAAAAATAAAAAACTTGCAATGCTTGCTGCAGTGTACAACCTCACCTATCAGGGAATTCCTATGATTTACTATGGTGATGAGATTGGAATGGAAGGCGGGCATGACCCTGACTGCAGAAGGGGGATGATATGGGAAGAAGAAAAGCAGGACAAGGAGATTTTTAAGCTTTACAGAAGATTGATAGATCTCAAAAAAACATCTTCGGCTTTAAACAGTGACTATGTTAAAGAGTTTTCGATTGGTGATGTGCTTTGC
70	contig35660_281_Ch2-EY65S_meta_2_280_-	HotZyme_Ch2_EY65S	65	7	ISVSDRYKKGGFFMIGYEIFVRSFADSNDDGIGDFRGIAQKVDYFKMLGVDLIWLTPHFKSPSYHGYDIIDYFDTNSAFGSLEDFKYMVDTLH	93	Alpha amylase, catalytic domain	Alpha-amylase	PF00128.26	1.9E-20	73.8	1.1E-24	2.2E-20	1	62	33	93	-	-	-	No SP or TM regions found	No SP or TM regions found	No SP or TM regions found	P80099.2	7.15E-24	51.25	96.3	wp_164541852.1	4.97E-47	90	157	NO	NO	ATTTCGGTTTCCGATAGATATAAAAAGGGAGGTTTTTTCATGATAGGTTATGAGATATTTGTAAGGTCATTTGCTGACTCTAACGATGACGGCATAGGGGATTTCAGGGGTATTGCTCAAAAAGTTGATTACTTTAAAATGCTTGGTGTTGATTTGATATGGTTAACTCCTCACTTCAAATCACCAAGTTACCATGGTTACGATATCATCGATTATTTTGATACAAACTCCGCTTTTGGATCACTTGAAGATTTTAAGTACATGGTCGACACACTCCAT
71	contig65079_581_sunspring_meta_2_403_+	HotZyme_sun_spring	64	5.8	LYAYSARRKPNYEAWWGLRALPKLNTDNPQVREFIMGVAEHWLREGIDGWRLDVPLEIKTPGFWEEFRRRVKAVNPEAYIVAEIWEDATPWLQGEHFDGVMNYVFARAVWGFCGGPMLDTSFRPGGFRLRPLS	133	Alpha amylase, catalytic domain	Alpha-amylase	PF00128.26	3.7E-16	59.7	2.3E-20	4.4E-16	130	233	2	113	-	-	-	No SP or TM regions found	No SP or TM regions found	No SP or TM regions found	Q08751.1	7.7E-30	51.376	115	hdx47763.1	8.05E-86	93.233	260	NO	YES	CTGTACGCCTATTCGGCCCGTCGGAAGCCCAACTACGAGGCCTGGTGGGGCCTGCGGGCCCTCCCCAAACTGAACACCGACAACCCCCAGGTGCGGGAGTTCATCATGGGCGTTGCCGAACACTGGCTGCGGGAGGGGATAGACGGCTGGCGGCTGGACGTCCCGCTGGAGATCAAGACCCCGGGCTTCTGGGAGGAGTTTCGCCGCCGGGTCAAGGCGGTCAATCCGGAGGCGTACATTGTTGCCGAAATCTGGGAGGACGCCACCCCGTGGTTGCAGGGGGAACATTTTGACGGGGTGATGAACTACGTCTTCGCCCGCGCGGTGTGGGGCTTCTGCGGGGGGCCAATGCTGGATACCTCTTTCCGGCCCGGTGGCTTCCGCCTTCGCCCCCTTTCC…
72	contig74570_293_Ch2-EY65S_meta_2_292_+	HotZyme_Ch2_EY65S	65	7	LSNHKYDAIDYFKIDKHFGDLSTFHKLIKEAHKRGIKVILDAVFNHTADEHWAFQDIVKNGNKSPYWNWYFIYGYPITTNPRPNYECWWGFGDMPKL	97	Alpha amylase, catalytic domain	Alpha-amylase	PF00128.26	1.9E-22	80.4	1E-26	2E-22	32	101	1	91	-	-	-	No SP or TM regions found	No SP or TM regions found	No SP or TM regions found	A0A7U9P668.1	9.69E-29	53.125	110	piq25996.1	2.86E-42	62.105	147	NO	NO	CTTTCCAACCATAAATATGATGCAATTGATTATTTCAAAATAGATAAACATTTTGGCGATTTATCTACTTTCCACAAGCTAATTAAAGAAGCTCATAAACGCGGAATAAAAGTTATTTTAGACGCTGTGTTTAACCATACTGCTGACGAACATTGGGCGTTCCAAGACATTGTGAAAAACGGTAATAAATCGCCTTATTGGAATTGGTATTTTATTTACGGCTACCCCATAACAACTAATCCTAGACCTAATTACGAATGCTGGTGGGGGTTCGGGGATATGCCAAAATTA
73	contig105380_616_Ch2-EY65S_meta_3_614_+	HotZyme_Ch2_EY65S	65	7	MHVRFFTISPTSRTNFPGTFLGILEKLDHLRELGVTTIELMPIFEFCANANANINPFTKKRLKDMWGYNPLGFFAVTGNYSVGMKLGEQVFLFKDFVKEMHRNGFEVILDVVYNHTGEGNELGPTLSFRGIDNEIYYMLNPNNKRFYLNYSGCGNTLNCNHPVVKEMIIDSLRYWATEMHVDGFRFDLASILGRTPDGRWIGDF	204	Alpha amylase, catalytic domain	Alpha-amylase	PF00128.26	8.9E-19	68.3	3.8E-20	7.3E-16	1	179	18	204	DX{23,25}GX{66,68}D	95	187	No SP or TM regions found	No SP or TM regions found	No SP or TM regions found	O04196.1	7.23E-65	53.535	216	wp_013932594.1	5.04E-129	86.765	381	YES	NO	ATGCACGTGCGGTTTTTCACAATAAGTCCCACATCAAGAACGAATTTTCCAGGTACTTTTTTGGGTATACTGGAGAAATTAGACCACCTCAGAGAGCTTGGTGTTACCACGATTGAGTTGATGCCAATCTTTGAATTCTGTGCAAATGCTAATGCCAATATCAATCCCTTTACAAAAAAAAGACTTAAAGATATGTGGGGGTACAATCCACTTGGTTTTTTTGCTGTGACGGGTAATTACTCGGTGGGCATGAAACTCGGTGAGCAGGTTTTTCTTTTCAAAGATTTTGTCAAAGAGATGCACAGAAATGGTTTCGAAGTAATCTTGGATGTTGTTTATAACCATACTGGTGAAGGTAATGAACTTGGTCCGACTCTTTCTTTTAGAGGTATAGACAAT…
74	contig137363_1243_Ch2-EY65S_meta_515_1240_-	HotZyme_Ch2_EY65S	65	7	KYVVSELWTFPDKWDMVDGIMNYHLRESIFSYLNGELDNLGTILEKMYTRTKNIYGCWNMLDSHDTERLATSIPDKNLRKIAILLQFTYPGVPVIYYGTEIGMDGGKDPDCRRPMVWNEDKWDKELLEFYKWLINLRKSELALKIGTFELLRDNPVVFMRKAPYVLDDMIIAINKDKEKSIAVSISDGRILDRTIFVDLLTNERFKITSGILRFNIPEKGFRILKPVNETVRGYNQYKRIY	241	Alpha amylase, catalytic domain	Alpha-amylase	PF00128.26	5.5E-13	49.3	4E-17	7.7E-13	255	336	15	109	DX{23,25}GX{66,68}D	15	110	No SP or TM regions found	No SP or TM regions found	No SP or TM regions found	O86959.1	6.73E-98	53.75	296	abs60443.1	7.32E-131	71.369	380	NO	YES	AAGTACGTTGTTAGTGAACTGTGGACTTTTCCAGATAAATGGGATATGGTTGATGGGATTATGAATTATCATTTGCGTGAGAGTATTTTCAGTTATTTGAATGGTGAACTTGATAACCTTGGAACAATTCTTGAGAAGATGTACACACGCACAAAAAATATATACGGTTGTTGGAATATGCTTGATAGTCATGATACAGAAAGGCTTGCTACATCAATTCCAGATAAGAACTTGAGAAAAATCGCAATTTTATTGCAATTTACGTACCCAGGTGTACCTGTAATATATTATGGGACGGAAATAGGCATGGATGGTGGAAAAGATCCGGATTGCCGTAGGCCAATGGTTTGGAATGAAGATAAATGGGACAAGGAATTATTGGAATTTTATAAATGGTTG…
75	contig136416_412_sunspring_meta_2_409_+	HotZyme_sun_spring	64	5.8	YTRHPSSGVSAPGTYLGLAEKIPYLKELGVTAVELMPVYEFEEADTDRVNPFTGERLLNFWGYHPIAFFAPNASYASSRVPGTAVWEFKEMVRKFHEAGIEVILDVVFNHTAEGDERGPTLSFRGLDNSVYYLLDS	136	Alpha amylase, catalytic domain	Alpha-amylase	PF00128.26	3.6E-14	53.2	7.9E-18	1.5E-13	1	80	13	133	-	-	-	No SP or TM regions found	No SP or TM regions found	No SP or TM regions found	O04196.1	1.53E-43	54.015	154	mbu0985406.1	1.64E-64	69.403	206	NO	NO	TACACGCGGCACCCGTCCTCGGGCGTGAGCGCGCCGGGCACGTATCTCGGGCTGGCGGAGAAAATTCCCTATCTGAAAGAGCTCGGCGTCACGGCGGTGGAACTGATGCCGGTCTATGAGTTCGAGGAGGCCGACACGGACCGCGTCAACCCCTTCACCGGCGAGCGGCTGCTGAACTTCTGGGGCTATCACCCGATCGCCTTCTTCGCCCCCAATGCGTCCTACGCTTCCTCCCGCGTGCCTGGAACCGCAGTGTGGGAATTCAAGGAAATGGTGCGGAAATTTCACGAGGCCGGCATCGAGGTAATCCTCGATGTCGTCTTTAATCACACTGCCGAGGGCGACGAAAGAGGACCGACATTATCGTTCCGGGGATTGGATAATTCCGTCTATTATCTG…
76	contig21004_238_Ch2-EY65S_meta_3_236_+	HotZyme_Ch2_EY65S	65	7	QPHFNLSEKRHWDEELLWHNRNGKWYYGVFGGSSPDLNYENPEVVEKSLEIVEFWLKQGVDGFRFDAAKHIYDYDVNE	78	Alpha amylase, catalytic domain	Alpha-amylase	PF00128.26	3.6E-14	53.2	2.1E-18	4E-14	124	179	2	77	-	-	-	No SP or TM regions found	No SP or TM regions found	No SP or TM regions found	O86956.1	4.95E-18	54.286	79.3	wp_014452402.1	8.59E-49	96.154	161	NO	NO	CAGCCACACTTTAACTTATCTGAGAAAAGGCATTGGGACGAAGAACTATTATGGCATAACAGGAATGGTAAGTGGTACTATGGTGTCTTTGGTGGTTCGTCTCCAGATTTGAACTACGAAAATCCAGAAGTTGTTGAAAAATCACTCGAAATAGTTGAATTTTGGCTGAAACAAGGTGTGGATGGTTTCAGATTTGATGCAGCAAAACATATATACGATTACGATGTAAACGAA
77	contig160683_378_sunspring_meta_3_374_+	HotZyme_sun_spring	64	5.8	FYDGDNSNNDPAKSQGVYDPRGENGNWKYYWGGDLAGIQQKLDYIRGMGATAIWISPVVDAVDKVLWPENENETSYHGYFARDFKQIDEHLGTWGTFENFVIAAKNNDIRVIVDYATKSYQSC	123	Alpha amylase, catalytic domain	Alpha-amylase	PF00128.26	3.8E-25	89.3	2.4E-29	4.7E-25	1	73	33	118	-	-	-	No SP or TM regions found	No SP or TM regions found	No SP or TM regions found	P19531.2	1.82E-36	54.31	134	wp_132039910.1	5.73E-40	56.41	141	NO	YES	TTTTACGATGGCGATAACAGCAATAACGATCCTGCAAAAAGTCAAGGAGTGTATGATCCGAGAGGTGAAAACGGAAATTGGAAATATTACTGGGGCGGAGATTTGGCTGGGATACAACAGAAATTGGATTACATACGAGGGATGGGTGCCACTGCAATATGGATCTCGCCAGTTGTAGACGCTGTTGATAAAGTTCTTTGGCCCGAAAATGAAAACGAAACTAGTTATCACGGATATTTTGCTAGGGATTTTAAACAGATTGATGAACATTTAGGTACTTGGGGAACTTTTGAAAACTTTGTAATTGCAGCTAAAAACAATGATATTCGTGTTATCGTCGATTATGCTACCAAATCATACCAATCCTGCTAA
78	contig117255_441_sunspring_meta_1_438_-	HotZyme_sun_spring	64	5.8	PPPPTPPTVALPSATTVQPTLTPAITPPQPIPGGLKPGWWNDCIFYVILVRSFYDSDGDGNGDLKGLMEKLDYLNDGNPDTNSDLGINALWLMPVYRSPAYHGYAASDYYTIEPHYGDNETFRQLVSEAHRRGIYVIVDMALNHTA	146	Alpha amylase, catalytic domain	Alpha-amylase	PF00128.26	5.8E-30	105.1	3.6E-34	6.9E-30	1	78	62	146	-	-	-	No SP or TM regions found	No SP or TM regions found	No SP or TM regions found	P20845.1	1.97E-35	54.369	130	mbc7245248.1	7.69E-82	83.562	253	NO	NO	CCCCCGCCACCCACCCCGCCCACTGTTGCCTTGCCTTCCGCCACCACGGTACAACCCACACTAACTCCTGCCATCACGCCGCCGCAACCCATCCCGGGCGGGCTGAAACCCGGCTGGTGGAACGATTGCATCTTTTATGTCATCTTGGTGCGCAGCTTCTACGACAGCGATGGGGATGGCAACGGTGACTTGAAAGGCTTGATGGAGAAGCTTGATTATCTCAACGATGGCAACCCAGATACCAACTCTGATCTGGGCATTAACGCCCTGTGGCTCATGCCGGTGTACCGATCACCCGCGTACCATGGCTATGCCGCCAGCGACTATTACACCATCGAACCGCATTATGGCGACAATGAGACCTTCCGCCAACTGGTCAGCGAAGCACACCGCCGGGGC…
79	contig85751_268_sunspring_meta_2_265_-	HotZyme_sun_spring	64	5.8	TEFAAEIDRLLALYPWEATLAQLNLLGSHDTPRLRTLFRGDTRRVRLAVLLQMTFPGAPCIYYGDEIGMEGGDDPDCRRAFPWDESRW	88	Alpha amylase, catalytic domain	Alpha-amylase	PF00128.26	4.6E-14	52.8	2.5E-18	4.8E-14	275	336	1	75	-	-	-	No SP or TM regions found	No SP or TM regions found	No SP or TM regions found	A0A7U9P668.1	1.4E-27	55.172	107	hdx47763.1	3.03E-52	93.182	171	NO	NO	ACGGAGTTCGCCGCCGAGATAGACCGTCTGCTGGCCCTCTACCCCTGGGAAGCGACGCTGGCCCAGTTGAACCTGCTGGGGAGCCACGATACTCCACGCCTGCGGACTCTCTTCCGGGGCGACACCCGGCGGGTGCGGCTGGCAGTGCTTTTACAGATGACCTTCCCCGGCGCGCCCTGCATCTACTACGGGGACGAAATCGGCATGGAGGGCGGGGACGACCCGGATTGCCGTCGGGCCTTCCCGTGGGACGAGTCCCGCTGG
80	contig147625_331_Ch2-EY65S_meta_3_329_-	HotZyme_Ch2_EY65S	65	7	VYGYDRNSPMKDLSFSTIDSAQSPTKSIVIDDSKYDWSGDKKPIIPWKDTIIYEMHVRFFTMSSTSRTNFPGTFLGILEKLDHLKELGVTTIELMPIFEFCATANTNIN	109	Alpha amylase, catalytic domain	Alpha-amylase	PF00128.26	8.8E-05	22.3	6.8E-09	0.00013	1	28	72	107	-	-	-	No SP or TM regions found	No SP or TM regions found	No SP or TM regions found	O04196.1	2.29E-21	56.522	90.5	wp_013932594.1	3.42E-56	79.817	187	NO	NO	GTATACGGCTATGACAGAAACTCACCTATGAAAGATCTTTCTTTTTCAACTATTGATTCTGCACAAAGTCCAACGAAATCCATAGTCATTGACGATTCTAAATACGATTGGTCTGGGGACAAAAAACCGATAATTCCTTGGAAAGATACCATCATCTATGAAATGCACGTGCGGTTTTTCACAATGAGTTCTACATCAAGAACGAATTTTCCAGGCACCTTTTTGGGTATACTGGAGAAATTAGACCACCTCAAAGAACTTGGTGTCACCACAATTGAGCTGATGCCAATTTTTGAATTCTGCGCAACTGCAAATACTAATATCAAC
81	contig39500_537_Ch2-EY65S_meta_1_534_-	HotZyme_Ch2_EY65S	65	7	SQSKWFKKYLEGDLEYKDYFIEVDPNVDLSLVVRPRALPILTPFETKEGKKYLWTTFSSDQIDLNYKNPKVLIEMVKILLFYVEKGVDFIRLDAIAYLWKEIGTKCIHLKETHTVVQIFRDILNMVAPEVKIITETNVPHVENISYFGDGYNEAQLVYQFPLPPLVLYTFENQNSEAF	178	Alpha amylase, catalytic domain	Alpha-amylase	PF00128.26	1.2E-11	44.9	7.1E-16	1.4E-11	80	239	1	176	-	-	-	No SP or TM regions found	No SP or TM regions found	No SP or TM regions found	D7BAR0.1	1.27E-74	57.143	236	wp_012860978.1	1.76E-78	60.452	246	NO	NO	TCACAAAGTAAATGGTTTAAAAAATACCTTGAAGGAGATTTAGAATATAAAGATTATTTTATTGAGGTAGATCCTAATGTAGATTTAAGTTTAGTAGTTCGTCCCCGAGCCCTTCCCATCCTTACCCCTTTTGAAACAAAAGAAGGGAAGAAATATCTCTGGACTACCTTTAGTAGTGATCAAATTGATTTAAATTATAAAAATCCAAAGGTTCTTATTGAAATGGTAAAAATTTTACTTTTTTATGTAGAAAAAGGCGTAGATTTTATAAGATTAGATGCTATCGCCTATCTTTGGAAAGAAATTGGTACAAAATGTATTCATCTTAAAGAAACTCACACTGTAGTCCAGATTTTTAGAGATATACTTAATATGGTAGCTCCTGAAGTAAAGATTATA…
82	contig111288_432_sunspring_meta_3_431_-	HotZyme_sun_spring	64	5.8	SSHTLARFLRFCHRELCMLPDDPLWYKDAILYELRVGSFQDSNADGIGDFRGLLQRLDYLADLGITAVWLLPFYPSPMRDDGYDISDYQNVHPDFGTLQDFKSFLKAAHQRGLRVVTELVINHTSDQHPWFQRARKSPPGSRY	143	Alpha amylase, catalytic domain	Alpha-amylase	PF00128.26	1.6E-37	129.9	9.6E-42	1.8E-37	1	90	48	143	-	-	-	No SP or TM regions found	No SP or TM regions found	No SP or TM regions found	A0R6E0.1	9.91E-45	58.197	156	gbd25957.1	4.91E-78	93.651	252	NO	NO	TCGTCCCACACCCTTGCGCGATTCCTGCGCTTTTGCCACCGAGAGCTCTGCATGCTGCCAGACGATCCACTCTGGTACAAAGACGCCATTCTCTACGAACTTCGTGTCGGATCGTTCCAGGACAGTAACGCCGATGGGATTGGGGATTTCCGAGGGCTCCTCCAACGCCTGGACTACTTGGCGGATCTAGGCATCACGGCCGTCTGGTTGCTGCCATTTTATCCCTCGCCCATGCGGGACGATGGCTACGACATCTCGGACTACCAAAACGTCCATCCGGACTTCGGCACGCTGCAGGATTTCAAATCGTTTCTCAAGGCGGCACACCAGCGCGGCTTGCGGGTAGTGACCGAGCTCGTCATCAACCACACCTCCGACCAGCATCCGTGGTTCCAGCGG…
83	contig155715_499_Ch2-EY65S_meta_3_497_+	HotZyme_Ch2_EY65S	65	7	GCGNTLNCNHPVVKEMIIDSLRYWATEMHVDGFRFDLASILGRTPDGRWIGDFSLLKDISEDAILHDLKLIAEGWDAAGGYFLGQFPEGWAEWNGRYRDTVRKFVRGDEGTVQDLAMRIAGSQDLYGSRSPHASINFITCHDGFTLRDLVSYRYKHNQANGEDNR	165	Alpha amylase, catalytic domain	Alpha-amylase	PF00128.26	0.00023	20.9	1.3E-08	0.00024	143	181	4	143	-	-	-	No SP or TM regions found	No SP or TM regions found	No SP or TM regions found	Q9M0S5.2	3.04E-63	58.434	209	wp_013932594.1	1.23E-107	90.909	324	NO	NO	GGGTGTGGCAATACGCTCAATTGTAATCATCCAGTTGTAAAAGAGATGATCATAGATAGCCTTAGATATTGGGCAACGGAGATGCATGTCGACGGATTTCGTTTTGATCTTGCTTCAATTCTTGGTAGAACACCTGATGGCAGATGGATTGGAGATTTTTCGTTGTTAAAAGATATTTCAGAAGATGCCATACTGCATGATCTAAAGCTCATCGCAGAAGGTTGGGATGCTGCTGGTGGATATTTTTTAGGACAGTTTCCCGAAGGTTGGGCGGAATGGAATGGGAGGTACAGAGATACAGTTAGGAAATTTGTCCGAGGAGATGAAGGTACAGTACAAGATCTTGCCATGAGAATAGCTGGAAGTCAGGATTTGTATGGCTCAAGATCACCTCATGCC…
84	contig97560_405_sunspring_meta_2_403_+	HotZyme_sun_spring	64	5.8	GSRPANYRSWFNNRALPKFNTDNPQVREFLMRVAEHWIRQGIDGWRLDVPFEITTEGFWQEFRRRVKAINPEAYIVGEVWRDARRWLQGDQFDGVMNYLFAGPTIAYVAGPRVDPAQVVGRELCHHAAVDGSGV	134	Alpha amylase, catalytic domain	Alpha-amylase	PF00128.26	4.6E-17	62.7	2.6E-21	5E-17	130	233	2	118	-	-	-	No SP or TM regions found	No SP or TM regions found	No SP or TM regions found	Q08751.1	1.17E-31	58.947	120	pmp78215.1	2.03E-83	99.18	254	NO	NO	GGATCGCGTCCGGCAAACTATCGCAGTTGGTTCAACAACCGGGCGTTGCCGAAGTTTAACACCGACAACCCACAGGTGCGCGAATTTCTGATGCGCGTCGCCGAGCACTGGATCCGCCAGGGTATCGACGGTTGGCGTCTCGATGTGCCGTTCGAGATTACGACCGAGGGATTCTGGCAGGAGTTTCGCCGGCGTGTGAAGGCGATCAACCCCGAAGCGTATATTGTCGGTGAGGTATGGCGCGATGCGCGCCGGTGGTTGCAAGGTGACCAGTTCGATGGCGTGATGAACTACCTGTTCGCCGGACCGACGATTGCGTATGTCGCCGGTCCGCGCGTCGATCCGGCGCAGGTCGTGGGGCGGGAGTTATGTCACCATGCCGCCGTTGACGGCAGCGGA…
85	contig154540_513_sunspring_meta_1_363_+	HotZyme_sun_spring	64	5.8	MFDAVVNHVSSRSLWFEEYLKGNPEYQGFFIEIEDEGYDFSKVFRPRTSPLLTEFETRRGRRKIWTTFSADQIDLNYRNPEVLLKIIDLLLFYVSKGALFIRLDAIAFFVETKRDDLCEP	120	Alpha amylase, catalytic domain	Alpha-amylase	PF00128.26	1.6E-10	41.2	1E-14	1.9E-10	69	179	1	117	-	-	-	No SP or TM regions found	No SP or TM regions found	No SP or TM regions found	D7BAR0.1	1.32E-37	59.259	135	wp_006772410.1	3.84E-43	64.815	150	YES	YES	ATGTTTGACGCGGTGGTTAATCACGTCTCTTCCAGAAGTCTCTGGTTTGAGGAATACCTTAAGGGCAATCCTGAATATCAAGGTTTCTTTATAGAAATTGAGGATGAAGGATATGATTTTTCAAAAGTATTTCGTCCGCGAACATCGCCGCTGTTGACGGAGTTTGAAACCCGGCGCGGGCGCCGCAAAATCTGGACAACATTTAGCGCAGACCAAATAGATTTGAACTACAGGAATCCAGAAGTTTTGTTAAAAATAATTGACCTTTTGCTTTTTTATGTCTCAAAAGGGGCTTTGTTTATCAGGCTTGACGCAATTGCTTTTTTTGTGGAAACAAAGCGGGACGACCTGTGTGAGCCTTGA
86	contig78330_1012_sunspring_meta_646_1011_+	HotZyme_sun_spring	64	5.8	MVKQSADEFHTPDWVKHAVFYQIFPDRFANGDPSNDPANVQPWGTPPTPYNFMGGDLQGILQKLDYLQELGVTAIYLNPIFQATSNHRYNTYDYFRIDPKLGTMEDFQNLLGEMHRRGMRLI	122	Alpha amylase, catalytic domain	Alpha-amylase	PF00128.26	1.8E-27	96.9	1.1E-31	2.1E-27	1	69	55	122	DX{23,25}GX{66,68}D	7	98	No SP or TM regions found	No SP or TM regions found	No SP or TM regions found	Q08341.1	3.16E-44	59.483	154	hed60783.1	2.34E-80	95.041	245	YES	NO	GTGGTGAAGCAGAGCGCGGATGAGTTCCATACTCCTGACTGGGTGAAGCACGCGGTTTTCTACCAGATTTTTCCCGACCGCTTCGCCAACGGCGACCCGTCCAATGACCCCGCCAACGTACAGCCCTGGGGCACACCCCCTACCCCCTATAACTTCATGGGCGGCGACCTGCAGGGCATCCTGCAAAAGCTGGACTACCTGCAGGAGCTGGGCGTCACCGCCATCTACTTGAACCCCATCTTCCAAGCCACGTCCAACCATCGCTACAATACCTACGATTACTTCCGCATCGACCCCAAGCTGGGCACCATGGAGGATTTCCAGAATCTGCTTGGGGAGATGCATCGTCGCGGAATGCGATTGATT
87	contig93559_505_sunspring_meta_1_297_+	HotZyme_sun_spring	64	5.8	GIIQKLDYLQSLGIDALWLSPHYPSPTGTCGYDISDYCNVAPNYGTLDDFKTFLAEAHKRRIRVILDLVLNHTSDEHPWFLESKSSRHNPKRRLVCVA	98	Alpha amylase, catalytic domain	Alpha-amylase	PF00128.26	6.2E-39	134.6	3.8E-43	7.2E-39	5	98	1	97	-	-	-	No SP or TM regions found	No SP or TM regions found	No SP or TM regions found	P29094.1	1.19E-34	59.783	127	mbm2849700.1	2.02E-45	72.826	148	NO	YES	GGCATCATCCAAAAACTAGACTACCTCCAATCCCTCGGCATAGACGCCCTCTGGCTCTCCCCGCACTACCCCTCCCCAACTGGGACGTGCGGCTATGACATCTCAGACTACTGCAACGTTGCCCCGAACTACGGCACCCTCGACGACTTCAAAACCTTCCTCGCCGAAGCGCACAAACGCCGCATCCGCGTCATCCTCGACCTCGTACTCAACCACACCTCCGACGAACACCCCTGGTTCCTCGAATCCAAATCCAGCCGCCACAACCCCAAACGCCGACTGGTATGTGTGGCGTGA
88	contig14480_518_Ch2-EY65S_meta_3_437_-	HotZyme_Ch2_EY65S	65	7	MNIMNIYPTPYWVYESVIYEIFXDRFFIGKGKDIYQKAKLYKDGVLRNWDELPISGDARQNKVFYGGDLWGIAEKVNYXRELGVNTIYLTPIFSSPSNHKYDSVDYFKVDPQFGGLRALKHLIKILKHNSMRLILDGVFNHVSNE	145	Alpha amylase, catalytic domain	Alpha-amylase	PF00128.26	1.7E-27	96.9	1.1E-31	2.1E-27	1	80	67	145	DX{23,25}GX{66,68}D	43	136	No SP or TM regions found	No SP or TM regions found	No SP or TM regions found	Q9X2F4.1	4.78E-54	60.14	179	abs60443.1	4.28E-68	70.833	215	YES	NO	ATGAATATTATGAATATTTATCCTACTCCATACTGGGTATACGAAAGTGTTATTTATGAGATTTTTCCNGATAGATTTTTTATAGGGAAAGGTAAAGATATTTATCAAAAAGCAAAATTGTACAAAGATGGTGTTTTGAGAAATTGGGATGAATTACCTATCTCTGGTGATGCAAGGCAAAACAAAGTATTTTATGGTGGGGATTTGTGGGGAATTGCTGAGAAAGTGAATTACTTNAGAGAACTTGGAGTTAATACCATATACTTAACTCCGATATTTTCTTCACCTTCTAATCACAAATACGATAGCGTTGATTATTTTAAAGTCGACCCACAATTCGGTGGTTTACGTGCATTGAAGCATCTTATTAAAATCTTGAAACACAATTCTATGAGACTA…
89	contig1731_416_Ch2-EY65S_meta_1_414_+	HotZyme_Ch2_EY65S	65	7	AYDNTPNIYGCWNMLDSHDTQRIATVLPDKDLRKLAIVLQFTYPGVPFIYYGSEIGIEGGWDPENRAPMIWDESKWDNDLRNFYKKLISIRKKEIALKIGEFKVLNEDPLVFLRKTPYVLDDIIVAVNKGNKAEXAIS	138	Alpha amylase, catalytic domain	Alpha-amylase	PF00128.26	2.2E-11	44	1.5E-15	2.8E-11	280	336	1	63	-	-	-	No SP or TM regions found	No SP or TM regions found	No SP or TM regions found	Q9X2F4.1	4.24E-55	60.145	181	wp_011993411.1	6.79E-79	81.884	242	NO	NO	GCTTACGATAACACACCAAATATATACGGCTGTTGGAATATGCTCGATAGCCATGACACACAAAGGATAGCCACGGTTTTGCCAGATAAAGACTTACGAAAATTGGCAATCGTTTTACAATTCACTTATCCTGGTGTACCGTTCATTTATTATGGAAGTGAAATTGGTATAGAGGGTGGATGGGATCCAGAAAATAGAGCACCTATGATTTGGGATGAAAGTAAATGGGATAACGACCTACGAAATTTCTATAAAAAGCTAATATCTATTAGAAAAAAAGAAATAGCCCTAAAAATAGGTGAGTTTAAAGTGCTAAACGAAGACCCCCTTGTATTTCTCAGGAAGACTCCATATGTTCTTGATGACATAATAGTTGCTGTTAACAAAGGGAATAAAGCA…
90	contig149035_330_Ch2-EY65S_meta_3_272_-	HotZyme_Ch2_EY65S	65	7	MNSKINKTGTWSLKYGIDLRLKIQISVSDRYKKGGFFMIGYEIFVRSFADSNDDGIGDFRGIAQKVDYFKMLGVDLIWLTPHFKSPSYHG	90	Alpha amylase, catalytic domain	Alpha-amylase	PF00128.26	5.8E-10	39.3	3.7E-14	7E-10	1	35	57	90	-	-	-	No SP or TM regions found	No SP or TM regions found	No SP or TM regions found	P80099.2	2.51E-15	60.377	72.4	wp_072757715.1	4.76E-30	98.113	112	YES	NO	ATGAACTCAAAAATCAATAAAACCGGCACTTGGAGTCTGAAGTACGGAATTGACTTAAGACTTAAAATACAGATTTCGGTTTCCGATAGATATAAAAAGGGAGGTTTTTTCATGATAGGTTATGAGATATTTGTAAGGTCATTTGCTGACTCTAACGATGACGGCATAGGGGATTTCAGGGGTATTGCTCAAAAAGTTGATTACTTTAAAATGCTTGGTGTTGATTTGATATGGTTAACTCCTCACTTCAAATCACCAAGTTACCATGGT
91	contig94943_844_Ch2-EY65S_meta_510_842_+	HotZyme_Ch2_EY65S	65	7	MIETTDSKQVAVNIMENAGEGEIPWYKDAIIYELHVRSFFDSNGDGIGDFKGLTKKLDYLSDLGVTAIWILPFYPSPMKDDGYDISDYFDVDQRYGTLKDFKEFVRAAHER	111	Alpha amylase, catalytic domain	Alpha-amylase	PF00128.26	5.1E-26	92.1	3.2E-30	6.1E-26	1	64	48	111	-	-	-	No SP or TM regions found	No SP or TM regions found	No SP or TM regions found	O06458.1	5.43E-33	60.92	124	mbi4498599.1	2.42E-48	79.31	154	YES	NO	GTGATCGAGACTACTGATTCGAAGCAGGTTGCTGTCAATATCATGGAAAATGCTGGAGAGGGCGAAATACCCTGGTACAAAGATGCAATAATTTATGAGCTCCACGTAAGGTCCTTCTTTGACAGCAACGGTGACGGCATTGGGGACTTCAAGGGCCTCACAAAGAAGCTGGACTACCTCAGCGACCTCGGGGTAACCGCCATCTGGATCCTGCCGTTCTACCCCTCCCCGATGAAGGACGATGGTTACGACATATCTGACTACTTTGATGTAGATCAAAGGTATGGCACGCTTAAGGACTTCAAGGAGTTTGTGAGGGCTGCGCACGAGAGG
92	contig40434_1028_Ch2-EY65S_meta_1_1026_+	HotZyme_Ch2_EY65S	65	7	IFIPGVKDLTPYKFEIHTKNNQVLLKSDPYGSFFELRPANASITYHSHYIWEANRINPPDIYKEPVAIYEIHLGSWKRRNDGFFLNYREIAETLVPYLKETGFNWVELLPVTEHPLDSSWGYQTTGFFAPTSRFGTPDDFRYFIDHLHKHNIGIILDWTPAHFPKDEFGLYYFDGTHLYEHCYPQKRDHPDWKSAIFNYGRYEVSNFLINSALNWLENYNIDALRVDAVASMLYLDYSRKEGEWMPNIYGGRENLEAIEFLKKFNTTVYSKFPNCFTIAEESTAWPMVSRPVYTGGLGFGFKWNMGWMHDTLYYFSLDPIYRKYHHNCLTFSLLYAFSENFI	342	Alpha amylase, catalytic domain	Alpha-amylase	PF00128.26	3.4E-12	46.7	5.9E-13	1.1E-08	11	80	88	196	DX{23,25}GX{66,68}D	145	236	No SP or TM regions found	No SP or TM regions found	No SP or TM regions found	Q3JCN0.1	3.74E-153	60.92	451	wp_012485227.1	1.4E-138	56.609	412	NO	NO	ATTTTCATACCCGGGGTGAAAGATCTCACTCCTTATAAATTTGAAATACATACAAAGAATAATCAGGTATTGCTTAAGTCAGACCCTTATGGCTCATTTTTTGAACTCAGACCTGCTAATGCCTCTATTACATACCATTCACATTATATCTGGGAAGCAAATAGAATAAATCCACCGGATATTTATAAAGAACCTGTTGCTATATATGAAATACACCTCGGTTCATGGAAAAGAAGAAATGATGGATTTTTCTTAAACTACAGAGAGATTGCAGAAACACTTGTCCCTTATCTGAAAGAAACAGGGTTTAACTGGGTAGAATTGCTACCTGTAACAGAACACCCTCTTGATTCTTCCTGGGGATATCAGACCACCGGTTTTTTTGCTCCAACAAGCAGA…
93	contig106048_351_Ch2-EY65S_meta_2_349_-	HotZyme_Ch2_EY65S	65	7	AKIIIEGYMSASYWYKNAIFYEVYIRAFADGNGDGHGDFIGLTQRLDYFQELGVDCLWLLPMYPSPLKDDGYDIADYYNIHPDYGTLEDFKVFLREAHTRGLRVIADLVVNHTSDQ	116	Alpha amylase, catalytic domain	Alpha-amylase	PF00128.26	6.6E-33	114.8	4.1E-37	7.8E-33	1	80	37	116	-	-	-	No SP or TM regions found	No SP or TM regions found	No SP or TM regions found	A0R6E0.1	2.79E-39	61.165	140	mbu0703962.1	5.85E-57	73.832	174	NO	NO	GCTAAAATCATCATCGAGGGTTACATGAGCGCATCCTACTGGTATAAAAATGCGATCTTTTACGAGGTTTACATTCGTGCTTTTGCGGACGGCAATGGGGATGGTCATGGCGATTTCATTGGCCTGACCCAACGCCTGGACTACTTCCAGGAATTGGGTGTGGACTGCTTGTGGCTGTTGCCCATGTACCCATCCCCCTTAAAAGACGATGGATATGACATTGCCGATTACTATAATATCCACCCTGATTACGGAACGTTGGAGGATTTCAAGGTCTTTCTGCGCGAAGCCCACACCCGGGGTTTGCGGGTAATCGCCGACCTGGTGGTCAACCATACCTCAGATCAG
94	contig51529_550_Ch2-EY65S_meta_3_548_-	HotZyme_Ch2_EY65S	65	7	DKPINIYEVHLASWKMKKDGSIEKAGEFYNYRELAHMLVDYIKEMNYTHIELLPVLEHPLDMSWGYQPTGYFSLTSRYGSIEDFMYFVDIMHQNGIGVIVDWVPAHFCKDEHGLYRFDGTFLYEYEDELLRENYTWGTATFDFSKLQVQSFLISSAMFWFDVYHIDGIRVDAVSHIIYMNNN	182	Alpha amylase, catalytic domain	Alpha-amylase	PF00128.26	9.9E-15	55	5.5E-15	1.1E-10	10	82	37	139	-	-	-	No SP or TM regions found	No SP or TM regions found	No SP or TM regions found	P30537.1	2.49E-76	61.538	243	wp_015357831.1	1.08E-73	60.989	237	NO	NO	GACAAGCCAATCAACATTTATGAGGTTCATCTTGCATCATGGAAGATGAAAAAGGATGGAAGCATAGAGAAGGCTGGTGAGTTTTATAATTACCGTGAACTTGCACACATGCTGGTAGATTACATAAAAGAAATGAACTACACACACATAGAACTTCTGCCAGTTTTGGAACATCCGCTTGACATGTCCTGGGGTTACCAGCCAACAGGTTACTTTTCTCTCACATCACGCTACGGTAGTATTGAGGATTTTATGTATTTTGTAGATATTATGCACCAAAATGGAATTGGAGTAATAGTTGACTGGGTACCAGCTCATTTTTGCAAAGATGAGCATGGACTTTATAGGTTTGACGGAACGTTTCTTTATGAATATGAAGATGAGCTTTTGAGAGAAAAC…
95	contig118735_428_sunspring_meta_3_380_-	HotZyme_sun_spring	64	5.8	MGIDAIWLSPIFPSPDVDFGYDVADYLAIDPRFGSLEDFDRFVAEAHRRGIRVILDLVLNHTSDQHPWFQESRKSRDNPYADWYLWRDPRPGGGPPNNWASVFGGKGWEYEPQRGQYYFHMFYKEQ	126	Alpha amylase, catalytic domain	Alpha-amylase	PF00128.26	2.5E-49	168.7	1.4E-53	2.8E-49	16	140	1	126	-	-	-	No SP or TM regions found	No SP or TM regions found	No SP or TM regions found	Q9Z3R8.2	5.82E-53	61.905	177	haf47630.1	1.28E-67	73.016	205	NO	NO	TTGGGCATAGATGCAATCTGGCTCTCACCCATTTTCCCCTCTCCAGACGTGGATTTCGGTTATGATGTTGCCGATTACTTGGCTATTGATCCCCGCTTTGGGAGTCTGGAGGACTTTGATCGGTTCGTGGCTGAGGCGCATCGCCGTGGCATTCGAGTTATTCTAGATCTGGTGCTTAACCATACCTCAGATCAACATCCCTGGTTTCAGGAATCACGAAAATCTCGCGATAATCCCTACGCCGATTGGTATTTGTGGCGCGATCCCCGCCCCGGCGGTGGACCGCCCAACAATTGGGCTTCGGTTTTTGGGGGCAAGGGATGGGAGTATGAACCTCAACGTGGCCAGTACTACTTTCATATGTTCTACAAGGAACAG
96	contig187670_262_sunspring_meta_1_261_+	HotZyme_sun_spring	64	5.8	DPVFGTLEDFDRLLGEAHALGLRVLIDLVPNHTSSEHPWFLESRASRNSPKRDWYVWKDPAPGGGPPXNWQSFFGGPAWTLDEKTGQ	87	Alpha amylase, catalytic domain	Alpha-amylase	PF00128.26	3.3E-27	96	1.9E-31	3.6E-27	45	130	1	87	-	-	-	No SP or TM regions found	No SP or TM regions found	No SP or TM regions found	Q45101.1	5.43E-33	62.069	122	wp_093006020.1	2.89E-52	93.103	172	NO	NO	GACCCCGTCTTCGGCACCCTGGAGGACTTTGACCGCCTTCTAGGGGAGGCCCACGCCCTGGGGCTTAGGGTCCTCATAGACCTCGTTCCCAACCACACCTCCAGCGAACACCCCTGGTTCTTGGAGTCCCGCGCCTCCCGGAATAGCCCCAAGCGGGACTGGTACGTCTGGAAAGACCCCGCTCCAGGCGGCGGCCCCCCCAANAACTGGCAGAGCTTCTTCGGCGGCCCCGCCTGGACCCTGGACGAGAAGACGGGCCAG
97	contig158949_272_Ch2-EY65S_meta_1_270_+	HotZyme_Ch2_EY65S	65	7	LNYSGCGNTLNCNHPVVKEMIIDSLRYWATEMHVDGFRFDLASILGRTPDGRWIGDFSLLKDISEDAILHDLKLIAEGWDAAGGYFLGQF	90	Alpha amylase, catalytic domain	Alpha-amylase	PF00128.26	9.4E-05	22.2	5E-09	9.7E-05	143	180	7	84	-	-	-	No SP or TM regions found	No SP or TM regions found	No SP or TM regions found	B9G434.1	1.91E-33	62.222	124	kuk02770.1	1.33E-56	96.667	187	NO	NO	TTAAACTATTCTGGGTGTGGCAATACGCTCAATTGTAATCATCCAGTTGTAAAAGAGATGATCATAGATAGCCTCAGATACTGGGCAACGGAGATGCATGTCGACGGATTTCGTTTTGATCTTGCTTCAATTCTTGGTAGAACACCTGATGGCAGATGGATTGGAGATTTTTCGTTGTTAAAAGATATTTCAGAAGATGCCATACTGCATGATCTAAAGCTCATCGCAGAAGGTTGGGATGCTGCTGGTGGATATTTTTTAGGACAGTTT
98	contig187798_440_sunspring_meta_1_234_-	HotZyme_sun_spring	64	5.8	MTVPSKPPEWVQDAVFYQIFPDRFRNGDRTNDPPNVHPWGEPPTRTSFFGGDLAGVLEALPYLQDLGIDALYLNPIFM	78	Alpha amylase, catalytic domain	Alpha-amylase	PF00128.26	2.5E-07	30.7	1.6E-11	3E-07	1	28	51	78	-	-	-	No SP or TM regions found	No SP or TM regions found	No SP or TM regions found	P29964.2	2.56E-29	63.38	111	mbc7092390.1	6.52E-34	77.778	114	YES	NO	ATGACCGTTCCCAGCAAACCGCCTGAATGGGTTCAGGATGCCGTTTTCTACCAGATCTTCCCGGACCGTTTCCGGAACGGCGACCGGACGAACGACCCCCCGAACGTGCATCCCTGGGGGGAACCGCCCACGCGCACCTCGTTCTTCGGGGGGGACCTGGCAGGTGTCCTCGAGGCCCTTCCTTACCTTCAGGACTTGGGGATCGACGCACTCTACCTCAATCCGATCTTTATG
99	contig175569_389_sunspring_meta_1_387_-	HotZyme_sun_spring	64	5.8	EVILDFVPNHTSDQHPWFIESRSSRDNPKRDWYIWRDPAPDGGPPNNWLSYFGGSAWEYDATTGQYYLHLFLKEQPDLNWRNPQVQAAMLDVMRFWLDRGVDGFRVDVMWLMIKDAEFRDNPPNPAWKP	129	Alpha amylase, catalytic domain	Alpha-amylase	PF00128.26	1.2E-46	160	6.6E-51	1.3E-46	68	186	1	128	-	-	-	No SP or TM regions found	No SP or TM regions found	No SP or TM regions found	Q9Z3R8.2	7.58E-51	66.116	171	pmp74616.1	6.3E-90	99.225	272	NO	NO	GAGGTCATCCTCGACTTTGTGCCCAACCACACATCGGATCAGCACCCATGGTTCATCGAGTCGCGCAGTTCACGCGACAATCCGAAGCGCGATTGGTACATCTGGCGTGATCCGGCGCCTGATGGGGGTCCGCCGAACAACTGGCTTTCGTATTTTGGGGGATCCGCCTGGGAATACGATGCCACCACCGGTCAGTATTACCTGCATCTCTTCCTCAAAGAGCAACCCGATCTGAACTGGCGCAACCCGCAGGTACAGGCGGCAATGCTCGATGTCATGCGCTTCTGGCTTGATCGTGGCGTAGATGGATTCCGCGTCGATGTGATGTGGCTGATGATCAAGGATGCAGAGTTCCGCGACAATCCGCCCAATCCTGCCTGGAAACCC
100	contig151489_223_Ch2-EY65S_meta_3_221_+	HotZyme_Ch2_EY65S	65	7	WRRRQDDPTQWLNYRELAHQLIDYVKHMGYTHIEVLPLGEHPLSASWGYQTVGYYAVTSRYGKPEDFMYFVDL	73	Alpha amylase, catalytic domain	Alpha-amylase	PF00128.26	6.7E-05	22.7	4.4E-09	8.4E-05	10	56	18	72	-	-	-	No SP or TM regions found	No SP or TM regions found	No SP or TM regions found	B3PGN4.1	3.54E-26	66.667	102	aia95517.1	1.57E-26	64.062	95.1	NO	NO	TGGCGTCGTCGTCAGGATGATCCCACTCAGTGGCTTAATTATCGCGAACTTGCCCATCAGCTCATCGACTACGTCAAGCATATGGGCTATACCCACATCGAGGTGTTGCCCCTAGGCGAACACCCGCTTAGCGCTAGCTGGGGCTATCAGACCGTCGGCTACTATGCCGTCACATCCCGCTACGGCAAGCCGGAAGATTTCATGTACTTTGTTGACCTT
101	contig116748_261_Ch2-EY65S_meta_3_260_-	HotZyme_Ch2_EY65S	65	7	EKKGGLVGFKYYANGPRVHEYLQEMYREVLSKYDIMTVGETPFVTPEIAKLYVECDRNELNMLFHFEHMDIDCEGSKWNIKPWKLI	86	Alpha amylase, catalytic domain	Alpha-amylase	PF00128.26	2.6E-10	40.5	1.4E-14	2.7E-10	184	255	2	86	-	-	-	No SP or TM regions found	No SP or TM regions found	No SP or TM regions found	P29094.1	1.65E-30	68.354	115	adq39715.1	2.56E-52	95.294	173	NO	NO	GAAAAAAAAGGCGGACTTGTTGGTTTTAAGTACTATGCAAACGGTCCGCGCGTCCATGAATATCTGCAGGAGATGTACAGAGAAGTTCTATCTAAATACGATATCATGACAGTAGGTGAAACTCCATTTGTAACCCCTGAGATTGCAAAACTTTATGTAGAGTGCGACAGAAACGAGCTTAATATGCTCTTTCATTTTGAACATATGGATATAGACTGTGAAGGTAGCAAATGGAATATAAAACCTTGGAAATTAATT
102	contig103958_1185_Ch2-EY65S_meta_3_497_-	HotZyme_Ch2_EY65S	65	7	MWWKETVIYQIYPRSFQDTNGDGIGDLEGIRRRLPYLKGLGVGALWLSPFYKSPMKDFGYDVADYCEVDPIFGTLEDFDRLLKEAHALGLKVLIDLVPNHTSDQHPWFRESRSSRDNPKRNWYIWKDPAPDGGPPNNWQSFFGGPAWTLDEGTGQYYLHLFLPEQ	165	Alpha amylase, catalytic domain	Alpha-amylase	PF00128.26	2.8E-59	201.4	1.7E-63	3.2E-59	1	140	25	165	-	-	-	No SP or TM regions found	No SP or TM regions found	No SP or TM regions found	Q9Z3R8.2	1.15E-78	68.902	246	wp_038057789.1	7.62E-117	99.394	343	YES	NO	ATGTGGTGGAAGGAAACCGTGATCTACCAGATCTATCCGCGAAGCTTCCAAGACACCAACGGGGACGGCATCGGCGATTTGGAGGGGATCCGTAGGAGGCTTCCCTACCTGAAGGGCCTGGGGGTGGGGGCCCTCTGGCTCTCCCCCTTTTACAAGAGCCCCATGAAGGACTTTGGCTACGACGTGGCCGACTACTGCGAGGTGGACCCCATCTTCGGCACCCTGGAGGACTTTGACCGCCTCCTAAAGGAAGCCCATGCCCTAGGGCTCAAGGTCCTCATTGACCTGGTGCCCAACCACACCTCGGACCAGCACCCCTGGTTCAGGGAGTCCCGCAGCTCCCGGGATAACCCCAAGCGGAACTGGTACATCTGGAAAGACCCGGCCCCGGATGGCGGC…
103	contig77452_369_Ch2-EY65S_meta_3_368_+	HotZyme_Ch2_EY65S	65	7	RKSRENNISRPISIYEVHLGSWKRKVEEGNRFLTYREIATDLANYVKEMGFTHIELLPIEEHPLDASWGYQVTGYFAPTSRYGTPEDFMYFVDTMHQNGIGVILDWVPGHFPKDDHGLAMFD	122	Alpha amylase, catalytic domain	Alpha-amylase	PF00128.26	1.4E-12	47.9	9.2E-17	1.8E-12	11	78	38	119	-	-	-	No SP or TM regions found	No SP or TM regions found	No SP or TM regions found	O66936.1	2.11E-57	70.492	190	wp_015357831.1	7.95E-51	62.5	173	NO	NO	AGAAAAAGTAGAGAAAACAATATTTCAAGACCAATTTCAATTTATGAAGTTCACCTTGGTTCATGGAAAAGAAAAGTTGAAGAAGGAAATCGCTTTTTAACTTATAGAGAAATAGCAACAGATCTTGCAAACTACGTTAAAGAAATGGGTTTTACACATATTGAGTTACTTCCTATTGAGGAGCATCCACTTGATGCTTCCTGGGGTTATCAGGTTACAGGATATTTTGCTCCCACAAGCCGTTATGGAACACCTGAAGATTTTATGTATTTTGTTGACACAATGCATCAAAATGGTATAGGTGTTATACTTGATTGGGTTCCGGGGCATTTTCCAAAGGATGATCATGGACTTGCTATGTTTGAT
104	contig114422_444_Ch2-EY65S_meta_2_442_-	HotZyme_Ch2_EY65S	65	7	PRVHEYLQEMNREVLSKYDIMTVGETPFVTPEIAKLYVEYDRNELNMLFHFEHMDMDCEGSKWNVKPWKLTDLKKIMYKWYLALKDKGWNSLYLNNHDQPRMVSRFGNDKLYRVESAKLLATLLHTWQGTPYIYQGEEIGMTNCKFE	147	Alpha amylase, catalytic domain	Alpha-amylase	PF00128.26	7.5E-41	140.9	4.3E-45	8.2E-41	188	334	1	147	-	-	-	No SP or TM regions found	No SP or TM regions found	No SP or TM regions found	P29094.1	1.91E-70	72.789	224	adq39715.1	2.36E-103	99.32	308	NO	NO	CCAAGGGTGCATGAATATCTTCAGGAAATGAACAGAGAAGTGCTTTCTAAATACGACATCATGACAGTGGGAGAGACTCCATTTGTAACTCCTGAGATTGCAAAGCTGTATGTAGAGTATGACAGAAATGAGCTTAATATGCTCTTTCATTTTGAACATATGGACATGGACTGTGAAGGTAGCAAATGGAATGTAAAGCCCTGGAAATTAACTGATTTGAAAAAAATAATGTACAAGTGGTATTTGGCATTGAAAGACAAAGGCTGGAATTCGCTTTACCTTAACAATCACGACCAGCCAAGGATGGTCTCGCGTTTTGGTAATGACAAGCTCTATAGAGTTGAGTCTGCAAAGCTTTTAGCAACTCTGCTTCACACATGGCAGGGAACACCGTATATT…
105	contig73579_610_Ch2-EY65S_meta_3_608_-	HotZyme_Ch2_EY65S	65	7	FVDYCHQHNIGVILDWVPAHFPKDRFALAEFDGTHLYEHADPRKGLHQDWGTYIFNYGRNEVRNFLISNALFWLDKYHVDGLRLDAVASMLYLDYSRKDGEWIPNVYGGRENLEAIAFLRDMNQLVHKYYPGVLTIAEESTAWPGVTASVEYGGLGFSLKWNMGWMHDMLEYFSKDPIYRSYHHNNLTFVLLYAFSERFVLP	202	Alpha amylase, catalytic domain	Alpha-amylase	PF00128.26	5.7E-07	29.5	8E-09	0.00015	143	184	30	152	DX{23,25}GX{66,68}D	75	168	No SP or TM regions found	No SP or TM regions found	No SP or TM regions found	Q1D654.1	1.51E-106	73.267	324	wp_211269300.1	5.83E-104	66.832	307	NO	NO	TTTGTGGATTATTGTCATCAGCATAATATAGGGGTTATTTTGGATTGGGTTCCTGCACATTTTCCAAAAGATCGATTTGCGCTTGCAGAGTTTGATGGTACGCATTTGTATGAACATGCTGATCCTAGGAAAGGTTTACATCAAGACTGGGGGACATATATATTTAATTATGGTCGGAATGAAGTCCGCAATTTCTTAATAAGTAATGCACTGTTCTGGTTAGATAAGTATCATGTCGATGGGCTTCGATTAGATGCTGTTGCCTCAATGCTGTACTTGGACTATTCTCGAAAGGATGGAGAATGGATTCCAAATGTTTATGGTGGTAGAGAAAATCTTGAAGCCATAGCTTTTCTAAGGGATATGAATCAACTTGTTCATAAGTATTATCCTGGAGTT…
106	contig32839_476_Ch2-EY65S_meta_313_474_+	HotZyme_Ch2_EY65S	65	7	MKNLTDFLWWRDGVIYQIYPRSFADSNGDGLGDLPGITERLDYLADLGIDAIWL	54	Alpha amylase, catalytic domain	Alpha-amylase	PF00128.26	6.8E-08	32.5	4.4E-12	8.4E-08	1	23	32	54	-	-	-	No SP or TM regions found	No SP or TM regions found	No SP or TM regions found	Q54796.2	7.07E-19	73.913	80.5	mbt3712214.1	6.17E-25	80.392	89	NO	NO	TTGAAGAATCTAACGGACTTTCTCTGGTGGCGCGATGGGGTCATTTACCAGATTTACCCCCGTTCGTTTGCGGACAGCAACGGTGACGGCCTGGGAGATTTGCCGGGCATTACGGAGCGCTTGGATTACCTGGCCGATTTAGGCATAGACGCCATCTGGCTT
107	contig36806_302_Ch2-EY65S_meta_1_300_+	HotZyme_Ch2_EY65S	65	7	CRKGAGMDLHKKWWKEAVVYQIYPRSFYDSNGDGIGDLPGILEKLDYIQELGVDVIWLNPIYKSPNADNGYDISDYYEIMDEFGTMEDFDKLLNEAHKRG	100	Alpha amylase, catalytic domain	Alpha-amylase	PF00128.26	1.4E-30	107.1	8.5E-35	1.6E-30	1	65	36	100	-	-	-	No SP or TM regions found	No SP or TM regions found	No SP or TM regions found	P29094.1	1.58E-43	75	151	adq03709.1	5.33E-59	95.745	191	NO	NO	TGTAGGAAAGGAGCAGGGATGGACTTGCACAAAAAGTGGTGGAAGGAAGCTGTTGTATATCAAATCTATCCTCGAAGCTTTTATGACTCAAACGGTGATGGAATTGGAGATTTGCCAGGGATATTAGAAAAACTTGATTATATTCAAGAGCTTGGAGTAGATGTTATCTGGCTAAATCCTATTTACAAATCTCCAAATGCAGACAATGGATATGATATCAGTGACTATTATGAGATTATGGACGAGTTTGGCACAATGGAAGACTTTGATAAACTTTTGAATGAAGCACACAAAAGAGGA
108	contig36122_202_Ch2-EY65S_meta_3_200_+	HotZyme_Ch2_EY65S	65	7	FFGGPAWEYDPQTKEYYLHLFATKQPDLNWDNPQVRQEVYKMMRWWLDKGIDGFRMDVINLISKVQ	66	Alpha amylase, catalytic domain	Alpha-amylase	PF00128.26	2.2E-26	93.3	1.2E-30	2.3E-26	116	180	1	66	-	-	-	No SP or TM regions found	No SP or TM regions found	No SP or TM regions found	P29094.1	1.45E-29	76.562	111	adq39715.1	9.05E-40	95.455	138	NO	NO	TTTTTTGGTGGTCCTGCTTGGGAATATGACCCGCAGACAAAAGAGTATTACCTGCACCTTTTTGCAACAAAGCAACCTGATCTTAACTGGGACAATCCTCAGGTTCGTCAAGAAGTTTATAAAATGATGAGATGGTGGCTTGATAAAGGTATAGATGGGTTTAGGATGGATGTGATAAACCTTATCTCCAAAGTACAA
